# Supplementary material for: Poly[[nona­aqua­bis­(μ-5-hy­droxy­benzene-1,3-di­carboxyl­ato)(5-hy­droxy­benzene-1,3-di­carboxyl­ato)dicerium(III)] hexa­hydrate]
Source: Acta Crystallogr Sect E Struct Rep Online. 2014 Apr 16;70(Pt 5):m181–2. doi: 10.1107/S1600536814007727 (PMC4011209; doi:10.1107/S1600536814007727)
Supplement: Supplementary file 1 [file e-70-0m181-sup1.cif]

##############################################################################
#                                                                            #
# This CIF contains the data in a paper accepted for publication in          #
# Acta Crystallographica Section E. It conforms to the requirements of       #
# Notes for Authors for Acta Crystallographica Section E, and has been       #
# peer reviewed under the auspices of the IUCr Commission on Journals.       #
#                                                                            #
# Full details of the Crystallographic Information File format               #
# are given in the paper "The Crystallographic Information File (CIF):       #
# a New Standard Archive File for Crystallography" by S. R. Hall, F. H.      #
# Allen and I. D. Brown [Acta Cryst. (1991), A47, 655-685].                  #
#                                                                            #
# The current version of the core CIF dictionary is obtainable from          #
# ftp://ftp.iucr.org/pub/cif_core.dic.                                       #
#                                                                            #
# Software is freely available for graphical display of the structure(s)     #
# in this CIF. For information consult the CIF software page                 #
# http://www.iucr.org/resources/cif/software.                                #
#                                                                            #
# This file may be used for bona fide research purposes within the           #
# scientific community so long as proper attribution is given to the journal # 
# article from which it was obtained.                                        #
#                                                                            #
##############################################################################
data_global
_audit_creation_method     'WinGX routine CIF_UPDATE'
_audit_conform_dict_name     cif_core.dic
_audit_conform_dict_version     2.4
_journal_date_recd_electronic     2014-03-12
_journal_date_accepted     2014-04-07
_journal_name_full     'Acta Crystallographica, Section E'
_journal_year     2014
_journal_volume     70
_journal_issue      5
_journal_page_first     m181
_journal_page_last     m182
_journal_paper_category     QM
_journal_paper_doi     10.1107/S1600536814007727
_journal_coeditor_code     LR2124
_publ_contact_author_name     'M. Camara'
_publ_contact_author_address
;
Universit  Assane Seck de Ziguinchor
LCPM
BP 523
Ziguinchor
;
_publ_contact_author_email     'magatte.camara@univ-zig.sn'
_publ_contact_author_fax     '00(000)0000000'
_publ_contact_author_phone     '00(000)0000000'
_publ_section_title
;\
Poly[[nonaaquabis(\m-5-hydroxybenzene-1,3-dicarboxylato)(5-hydroxybenzene-1,3-\
dicarboxylato)dicerium(III)] hexahydrate]
;
_publ_section_title_footnote     .
loop_
    _publ_author_name
    _publ_author_footnote
    _publ_author_address
    'Fan, Xiao' .
;
INSA, UMR 6226
Institut des Sciences Chimiques de Rennes
35 708 Rennes
France
;
    'Daiguebonne, Carole' .
;
INSA, UMR 6226
Institut des Sciences Chimiques de Rennes
35 708 Rennes
France
;
    'Guillou, Olivier' .
;
INSA, UMR 6226
Institut des Sciences Chimiques de Rennes
35 708 Rennes
France
;
    'Camara, Magatte' .
;
Universit  Assane Seck de Ziguinchor
LCPM
BP 523 Ziguinchor
Senegal
;
_publ_section_synopsis     .
data_I
_audit_creation_method     'WinGX routine CIF_UPDATE'
_audit_conform_dict_name     cif_core.dic
_audit_conform_dict_version     2.4
_database_code_depnum_ccdc_archive     'CCDC 995942'
_chemical_name_systematic
;\
Poly[[nonaaquabis(\m-5-hydroxybenzene-1,3-dicarboxylato)(5-hydroxybenzene-\
1,3-dicarboxylato)dicerium(III)] hexahydrate]
;
_chemical_formula_moiety     'C24 H30 Ce2 O24, 6(H2 O)'
_chemical_formula_sum     'C24 H42 Ce2 O30'
_chemical_formula_iupac     '[Ce2 (C8 H4 O5)3 (H2 O)9], 6H2 O'
_chemical_formula_weight     1090.82
_symmetry_cell_setting     monoclinic
_symmetry_space_group_name_H-M     'P 21'
_symmetry_space_group_name_Hall     'P 2yb'
loop_
    _symmetry_equiv_pos_as_xyz
    'x, y, z'
    '-x, y+1/2, -z'
_cell_length_a     10.7150(3)
_cell_length_b     11.1039(2)
_cell_length_c     16.3611(4)
_cell_angle_alpha     90
_cell_angle_beta     100.975(2)
_cell_angle_gamma     90
_cell_volume     1911.01(8)
_cell_formula_units_Z     2
_cell_measurement_reflns_used     22389
_cell_measurement_theta_min     2.91
_cell_measurement_theta_max     27.485
_cell_measurement_temperature     293(2)
_cell_special_details     ?
_exptl_crystal_description     needle
_exptl_crystal_colour     colourless
_exptl_crystal_size_max     0.14
_exptl_crystal_size_mid     0.05
_exptl_crystal_size_min     0.04
_exptl_crystal_density_diffrn     1.896
_exptl_crystal_density_method     'not measured'
_exptl_crystal_F_000     1084
_exptl_absorpt_coefficient_mu     2.457
_exptl_absorpt_correction_type     multi-scan
_exptl_absorpt_process_details     (Blessing,1995)
_exptl_absorpt_correction_T_min     0.7627
_exptl_absorpt_correction_T_max     0.8661
_exptl_special_details     ?
_diffrn_ambient_temperature     293(2)
_diffrn_radiation_type     MoK\a
_diffrn_radiation_wavelength     0.71073
_diffrn_radiation_source     Mo
_diffrn_radiation_monochromator     graphite
_diffrn_measurement_device_type     'Kappa CCD'
_diffrn_measurement_method     '\f- and \w- scans'
_diffrn_reflns_number     26639
_diffrn_reflns_av_R_equivalents     0.0397
_diffrn_reflns_theta_min     3.11
_diffrn_reflns_theta_max     27.49
_diffrn_reflns_theta_full     27.49
_diffrn_measured_fraction_theta_max     0.998
_diffrn_measured_fraction_theta_full     0.998
_diffrn_reflns_limit_h_min     -13
_diffrn_reflns_limit_h_max     13
_diffrn_reflns_limit_k_min     -14
_diffrn_reflns_limit_k_max     14
_diffrn_reflns_limit_l_min     -21
_diffrn_reflns_limit_l_max     21
_refine_special_details
;
Refinement of <i>F</i>^2^ against ALL reflections. The weighted <i>R</i>-factor
<i>wR</i> and goodness of fit <i>S</i> are based on <i>F</i>^2^, conventional
<i>R</i>-factors <i>R</i> are based on <i>F</i>, with <i>F</i> set to zero for
negative <i>F</i>^2^. The threshold expression of <i>F</i>^2^ >
\s(<i>F</i>^2^) is used only for calculating <i>R</i>-factors(gt) <i>etc</i>.
and is not relevant to the choice of reflections for refinement.
<i>R</i>-factors based on <i>F</i>^2^ are statistically about twice as large
as those based on <i>F</i>, and <i>R</i>- factors based on ALL data will be
even larger.
;
_reflns_number_total     8644
_reflns_number_gt     7711
_reflns_threshold_expression     I>2sigma(I)
_refine_ls_structure_factor_coef     Fsqd
_refine_ls_matrix_type     full
_refine_ls_R_factor_all     0.0423
_refine_ls_R_factor_gt     0.0349
_refine_ls_wR_factor_gt     0.0838
_refine_ls_wR_factor_ref     0.0882
_refine_ls_goodness_of_fit_ref     1.060
_refine_ls_restrained_S_all     1.060
_refine_ls_number_reflns     8644
_refine_ls_number_parameters     506
_refine_ls_number_restraints     1
_refine_ls_number_constraints     ?
_refine_ls_hydrogen_treatment     constr
_refine_ls_weighting_scheme     calc
_refine_ls_weighting_details
         'calc w=1/[\s^2^(Fo^2^)+(0.0416P)^2^+2.8811P] where P=(Fo^2^+2Fc^2^)/3'
_atom_sites_solution_hydrogens     geom
_atom_sites_solution_primary     direct
_atom_sites_solution_secondary     difmap
_refine_ls_shift/su_max     0.001
_refine_ls_shift/su_mean     0.000
_refine_diff_density_max     1.461
_refine_diff_density_min     -1.281
_refine_ls_extinction_method     none
_refine_ls_abs_structure_details     'Flack (1983), 4150 Friedel pairs'
_refine_ls_abs_structure_Flack     0.166(19)
loop_
    _atom_type_symbol
    _atom_type_description
    _atom_type_scat_dispersion_real
    _atom_type_scat_dispersion_imag
    _atom_type_scat_source
    'C' 'C' 0.0033 0.0016
                         'International Tables Vol C Tables 4.2.6.8 and 6.1.1.4'
    'H' 'H' 0.0000 0.0000
                         'International Tables Vol C Tables 4.2.6.8 and 6.1.1.4'
    'Ce' 'Ce' -0.2486 2.6331
                         'International Tables Vol C Tables 4.2.6.8 and 6.1.1.4'
    'O' 'O' 0.0106 0.0060
                         'International Tables Vol C Tables 4.2.6.8 and 6.1.1.4'
_computing_data_collection     'COLLECT (Nonius, 1998)'
_computing_cell_refinement     'COLLECT (Nonius, 1998)'
_computing_data_reduction     'EvalCCD (Duisenberg et al., 2003)'
_computing_structure_solution     'SHELXS97 (Sheldrick, 2008)'
_computing_structure_refinement     'SHELXL97 (Sheldrick, 2008)'
_computing_molecular_graphics     'DIAMOND (Brandenburg, 2001)'
_computing_publication_material     'publCIF (Westrip, 2010)'
loop_
    _atom_site_type_symbol
    _atom_site_label
    _atom_site_fract_x
    _atom_site_fract_y
    _atom_site_fract_z
    _atom_site_U_iso_or_equiv
    _atom_site_adp_type
    _atom_site_calc_flag
    _atom_site_refinement_flags
    _atom_site_occupancy
    _atom_site_symmetry_multiplicity
    _atom_site_disorder_assembly
    _atom_site_disorder_group
    Ce Ce01 0.41401(3) 0.24388(2) 0.933831(18) 0.02183(10) Uani d . 1 1 . .
    Ce Ce02 -0.09386(3) -0.17680(2) 0.436383(18) 0.01951(9) Uani d . 1 1 . .
    O O1 -0.2917(4) -0.1863(6) 0.4899(3) 0.0289(10) Uani d . 1 1 . .
    O O2 -0.1739(6) -0.3897(5) 0.4199(4) 0.0294(13) Uani d . 1 1 . .
    O O3 -0.0651(4) -0.2416(6) 0.2877(3) 0.0297(11) Uani d . 1 1 . .
    O O4 0.1035(5) -0.3002(4) 0.4468(3) 0.0284(11) Uani d . 1 1 . .
    O O5 -0.1871(5) 0.0358(5) 0.4380(3) 0.0273(12) Uani d . 1 1 . .
    O O6 0.0564(5) -0.0265(5) 0.3904(4) 0.0352(13) Uani d . 1 1 . .
    O O7 0.0223(5) -0.0881(5) 0.5719(3) 0.0288(12) Uani d . 1 1 . .
    O O8 -0.0331(4) -0.2759(5) 0.5849(3) 0.0240(11) Uani d . 1 1 . .
    O O9 -0.3621(7) -0.3564(5) 0.5332(3) 0.076(2) Uani d . 1 1 . .
    O O10 -0.1659(5) 0.1474(5) 0.7003(3) 0.0383(11) Uani d . 1 1 . .
    O O11 -0.2278(5) 0.1263(5) 0.8207(3) 0.0458(12) Uani d . 1 1 . .
    O O12 -0.2563(6) -0.3228(6) 0.8491(3) 0.0482(15) Uani d . 1 1 . .
    H HO12 -0.2724 -0.3917 0.8324 0.072 Uiso calc R 1 1 . .
    O O13 0.3158(5) 0.0346(5) 0.9375(3) 0.0313(13) Uani d . 1 1 . .
    O O14 0.2395(5) 0.1407(5) 0.8273(3) 0.0317(12) Uani d . 1 1 . .
    O O15 0.2116(5) 0.2613(7) 0.9923(3) 0.0389(14) Uani d . 1 1 . .
    O O16 0.5582(5) 0.0896(5) 0.8858(3) 0.0355(13) Uani d . 1 1 . .
    O O17 0.4364(5) 0.3130(7) 0.7868(3) 0.0346(12) Uani d . 1 1 . .
    O O18 0.6140(5) 0.3617(5) 0.9463(3) 0.0369(13) Uani d . 1 1 . .
    O O19 0.3268(6) 0.4551(6) 0.9146(4) 0.0363(15) Uani d . 1 1 . .
    O O20 0.5302(5) 0.1566(5) 1.0706(3) 0.0321(12) Uani d . 1 1 . .
    O O21 0.4675(5) 0.3431(5) 1.0802(3) 0.0275(12) Uani d . 1 1 . .
    O O22 0.7420(5) -0.0683(5) 1.3243(3) 0.0334(13) Uani d . 1 1 . .
    O O23 0.5883(5) 0.4408(5) 1.3876(3) 0.0323(11) Uani d . 1 1 . .
    H HO23 0.5524 0.4941 1.3573 0.048 Uiso calc R 1 1 . .
    O O24 0.0790(6) -0.3571(6) 0.8987(3) 0.0546(18) Uani d . 1 1 . .
    H HO24 0.0427 -0.4137 0.8720 0.082 Uiso calc R 1 1 . .
    C C1 -0.2907(5) -0.2074(5) 0.6356(3) 0.0264(11) Uani d . 1 1 . .
    C C2 -0.2621(6) -0.0885(7) 0.6513(4) 0.0267(13) Uani d . 1 1 . .
    H H2 -0.2582 -0.0364 0.6073 0.032 Uiso calc R 1 1 . .
    C C3 -0.2387(5) -0.0449(5) 0.7330(4) 0.0287(12) Uani d . 1 1 . .
    C C4 -0.2354(7) -0.1267(7) 0.7985(5) 0.0329(16) Uani d . 1 1 . .
    H H4 -0.2159 -0.0998 0.8533 0.039 Uiso calc R 1 1 . .
    C C5 -0.2607(6) -0.2469(6) 0.7822(4) 0.0321(12) Uani d . 1 1 . .
    C C6 -0.2887(7) -0.2889(7) 0.7012(4) 0.0299(16) Uani d . 1 1 . .
    H H6 -0.3060 -0.3700 0.6905 0.036 Uiso calc R 1 1 . .
    C C7 -0.3179(6) -0.2537(6) 0.5475(4) 0.0343(13) Uani d . 1 1 . .
    C C8 -0.2092(5) 0.0862(5) 0.7522(4) 0.0296(12) Uani d . 1 1 . .
    C C9 0.0619(5) -0.1745(9) 0.7086(4) 0.0236(12) Uani d . 1 1 . .
    C C10 0.1232(6) -0.0678(7) 0.7441(4) 0.0221(15) Uani d . 1 1 . .
    H H10 0.1332 -0.0023 0.7105 0.026 Uiso calc R 1 1 . .
    C C11 0.1682(7) -0.0623(7) 0.8300(4) 0.0252(15) Uani d . 1 1 . .
    C C12 0.1521(6) -0.1620(8) 0.8803(4) 0.0292(16) Uani d . 1 1 . .
    H H12 0.1823 -0.1588 0.9375 0.035 Uiso calc R 1 1 . .
    C C13 0.0919(7) -0.2634(9) 0.8451(4) 0.0306(15) Uani d . 1 1 . .
    C C14 0.0474(6) -0.2704(8) 0.7594(4) 0.0270(15) Uani d . 1 1 . .
    H H14 0.0076 -0.3403 0.7364 0.032 Uiso calc R 1 1 . .
    C C15 0.0151(5) -0.1807(8) 0.6173(3) 0.0198(11) Uani d . 1 1 . .
    C C16 0.2435(6) 0.0420(7) 0.8667(4) 0.0236(14) Uani d . 1 1 . .
    C C17 0.5721(5) 0.2448(8) 1.2077(4) 0.0210(12) Uani d . 1 1 . .
    C C18 0.5608(6) 0.3459(6) 1.2559(4) 0.0247(15) Uani d . 1 1 . .
    H H18 0.5258 0.4165 1.2310 0.030 Uiso calc R 1 1 . .
    C C19 0.6018(6) 0.3407(7) 1.3407(4) 0.0248(14) Uani d . 1 1 . .
    C C20 0.6592(6) 0.2376(8) 1.3782(4) 0.0251(13) Uani d . 1 1 . .
    H H20 0.6879 0.2348 1.4355 0.030 Uiso calc R 1 1 . .
    C C21 0.6734(6) 0.1383(6) 1.3289(4) 0.0218(14) Uani d . 1 1 . .
    C C22 0.6282(7) 0.1436(7) 1.2435(5) 0.0279(17) Uani d . 1 1 . .
    H H22 0.6365 0.0769 1.2106 0.033 Uiso calc R 1 1 . .
    C C23 0.7462(6) 0.0291(6) 1.3655(4) 0.0228(14) Uani d . 1 1 . .
    C C24 0.5212(5) 0.2489(8) 1.1145(4) 0.0226(12) Uani d . 1 1 . .
    O O031 0.5264(5) 0.4338(5) 0.5427(3) 0.0466(12) Uani d . 1 1 . .
    O O039 0.4961(6) 0.1825(6) 0.6563(4) 0.0587(16) Uani d . 1 1 . .
    O O040 0.9555(7) 0.2265(8) 0.9363(4) 0.085(2) Uani d . 1 1 . .
    O O041 0.7364(5) 0.3758(5) 0.6657(3) 0.0506(13) Uani d . 1 1 . .
    O O043 0.0116(9) 0.4262(7) 0.8386(5) 0.087(3) Uani d . 1 1 . .
    O O062 0.6940(12) 0.4496(7) 0.8113(5) 0.129(5) Uani d . 1 1 . .
loop_
    _atom_site_aniso_label
    _atom_site_aniso_U_11
    _atom_site_aniso_U_22
    _atom_site_aniso_U_33
    _atom_site_aniso_U_12
    _atom_site_aniso_U_13
    _atom_site_aniso_U_23
    Ce01 0.0301(2) 0.0174(2) 0.01549(19) -0.00197(15) -0.00223(15) 0.00039(15)
    Ce02 0.02548(18) 0.01640(19) 0.01496(18) 0.00154(14) -0.00042(14)
                                                                    -0.00006(14)
    O1 0.034(2) 0.033(3) 0.021(2) 0.003(2) 0.0084(19) 0.005(3)
    O2 0.038(3) 0.018(3) 0.031(3) 0.001(2) 0.004(2) -0.001(2)
    O3 0.034(2) 0.034(3) 0.018(2) 0.001(3) -0.0010(19) -0.004(3)
    O4 0.033(2) 0.032(3) 0.020(2) 0.0107(18) 0.004(2) 0.0049(19)
    O5 0.032(3) 0.024(3) 0.021(3) 0.003(2) -0.006(2) 0.001(2)
    O6 0.042(3) 0.026(3) 0.042(3) -0.001(2) 0.016(3) -0.001(2)
    O7 0.041(3) 0.024(3) 0.018(2) -0.005(2) -0.001(2) 0.004(2)
    O8 0.033(2) 0.018(3) 0.019(2) -0.003(2) -0.0007(19) -0.002(2)
    O9 0.139(6) 0.057(4) 0.039(3) -0.063(4) 0.034(3) -0.019(3)
    O10 0.044(3) 0.038(3) 0.034(2) -0.013(2) 0.012(2) -0.002(2)
    O11 0.059(3) 0.050(3) 0.033(2) -0.021(2) 0.021(2) -0.015(2)
    O12 0.078(4) 0.038(3) 0.030(3) -0.001(3) 0.013(3) 0.012(2)
    O13 0.043(3) 0.025(3) 0.020(3) -0.006(2) -0.011(2) 0.007(2)
    O14 0.042(3) 0.026(3) 0.022(3) -0.005(2) -0.008(2) 0.006(2)
    O15 0.043(3) 0.045(4) 0.029(3) -0.003(3) 0.008(2) -0.002(3)
    O16 0.048(3) 0.026(3) 0.036(3) 0.002(2) 0.016(3) -0.002(2)
    O17 0.046(3) 0.036(3) 0.020(2) -0.003(3) 0.000(2) 0.001(3)
    O18 0.039(3) 0.039(3) 0.033(3) -0.012(2) 0.006(2) -0.010(2)
    O19 0.036(3) 0.028(3) 0.044(4) 0.009(2) 0.006(3) 0.010(3)
    O20 0.052(3) 0.019(3) 0.021(3) 0.010(2) -0.003(2) -0.003(2)
    O21 0.036(3) 0.023(3) 0.021(2) 0.005(2) -0.002(2) 0.002(2)
    O22 0.046(3) 0.026(3) 0.023(3) 0.009(2) -0.008(2) -0.007(2)
    O23 0.047(3) 0.025(2) 0.023(2) 0.010(2) 0.003(2) -0.0036(19)
    O24 0.085(4) 0.044(4) 0.029(3) -0.033(3) -0.005(3) 0.015(3)
    C1 0.028(3) 0.028(3) 0.024(3) -0.001(2) 0.009(2) 0.000(2)
    C2 0.028(3) 0.033(4) 0.018(3) -0.007(3) 0.003(2) -0.007(2)
    C3 0.030(3) 0.029(3) 0.028(3) -0.002(2) 0.008(2) 0.000(2)
    C4 0.037(4) 0.035(4) 0.027(3) -0.005(3) 0.008(3) -0.002(3)
    C5 0.038(3) 0.035(3) 0.024(3) 0.000(3) 0.009(2) 0.006(2)
    C6 0.038(4) 0.028(4) 0.025(3) -0.004(3) 0.010(3) 0.000(3)
    C7 0.043(3) 0.030(3) 0.031(3) -0.002(3) 0.010(3) -0.005(3)
    C8 0.030(3) 0.030(3) 0.031(3) -0.006(2) 0.011(2) -0.007(2)
    C9 0.025(3) 0.025(3) 0.019(3) -0.003(3) 0.001(2) -0.004(4)
    C10 0.026(3) 0.023(4) 0.014(3) -0.007(3) -0.005(3) -0.002(3)
    C11 0.028(3) 0.025(4) 0.022(3) -0.005(3) 0.001(3) 0.001(3)
    C12 0.036(3) 0.034(4) 0.015(3) -0.012(3) -0.002(3) -0.008(3)
    C13 0.040(4) 0.034(4) 0.016(3) -0.012(4) 0.000(3) 0.006(3)
    C14 0.026(3) 0.033(4) 0.019(3) -0.005(3) -0.005(2) -0.002(3)
    C15 0.017(2) 0.025(3) 0.016(3) 0.000(3) -0.001(2) 0.000(3)
    C16 0.028(3) 0.024(4) 0.017(3) -0.003(3) -0.001(3) 0.000(3)
    C17 0.023(3) 0.025(3) 0.014(3) 0.000(3) 0.001(2) 0.001(3)
    C18 0.030(3) 0.016(4) 0.028(3) 0.003(2) 0.005(3) 0.003(3)
    C19 0.032(3) 0.016(3) 0.026(3) -0.001(3) 0.004(3) 0.000(3)
    C20 0.031(3) 0.028(3) 0.015(3) -0.001(3) 0.003(2) -0.011(3)
    C21 0.024(3) 0.021(4) 0.020(3) -0.001(2) 0.003(3) 0.005(3)
    C22 0.037(4) 0.021(4) 0.026(4) 0.002(3) 0.008(3) -0.005(3)
    C23 0.028(3) 0.019(4) 0.020(3) 0.002(3) 0.002(3) 0.003(3)
    C24 0.030(3) 0.021(3) 0.015(3) 0.000(3) 0.001(2) 0.002(3)
    O031 0.053(3) 0.040(3) 0.048(3) -0.014(2) 0.011(2) -0.002(2)
    O039 0.073(4) 0.048(4) 0.050(3) -0.007(3) -0.001(3) -0.003(3)
    O040 0.071(4) 0.132(7) 0.054(4) -0.040(5) 0.018(3) -0.030(4)
    O041 0.056(3) 0.044(3) 0.054(3) -0.004(2) 0.018(3) -0.006(3)
    O043 0.145(7) 0.058(5) 0.062(4) -0.016(4) 0.028(5) -0.019(4)
    O062 0.292(14) 0.054(5) 0.071(5) -0.026(6) 0.112(7) -0.005(4)
_geom_special_details
;
 All esds (except the esd in the dihedral angle between two l.s. planes)
 are estimated using the full covariance matrix.  The cell esds are taken
 into account individually in the estimation of esds in distances, angles
 and torsion angles; correlations between esds in cell parameters are only
 used when they are defined by crystal symmetry.  An approximate (isotropic)
 treatment of cell esds is used for estimating esds involving l.s. planes.
;
loop_
    _geom_bond_atom_site_label_1
    _geom_bond_atom_site_label_2
    _geom_bond_site_symmetry_2
    _geom_bond_distance
    _geom_bond_publ_flag
    Ce01 O18 . 2.486(5) ?
    Ce01 O19 . 2.522(6) ?
    Ce01 O16 . 2.530(5) ?
    Ce01 O20 . 2.537(5) ?
    Ce01 O15 . 2.539(5) ?
    Ce01 O13 . 2.556(6) ?
    Ce01 O14 . 2.570(5) ?
    Ce01 O17 . 2.579(5) ?
    Ce01 O21 . 2.598(5) ?
    Ce01 C24 . 2.961(6) ?
    Ce01 C16 . 2.967(7) ?
    Ce02 O1 . 2.445(4) ?
    Ce02 O4 . 2.498(5) ?
    Ce02 O2 . 2.512(6) ?
    Ce02 O7 . 2.527(5) ?
    Ce02 O6 . 2.531(5) ?
    Ce02 O5 . 2.566(6) ?
    Ce02 O22 1_454 2.584(5) ?
    Ce02 O3 . 2.610(5) ?
    Ce02 O8 . 2.633(5) ?
    Ce02 C23 1_454 2.958(7) ?
    Ce02 C15 . 2.968(6) ?
    O1 C7 . 1.276(8) ?
    O5 C23 1_454 1.265(8) ?
    O7 C15 . 1.279(9) ?
    O8 C15 . 1.250(10) ?
    O9 C7 . 1.240(8) ?
    O10 C8 . 1.243(7) ?
    O11 C8 . 1.257(7) ?
    O12 C5 . 1.375(8) ?
    O12 HO12 . 0.8200 ?
    O13 C16 . 1.268(8) ?
    O14 C16 . 1.267(9) ?
    O20 C24 . 1.265(10) ?
    O21 C24 . 1.272(9) ?
    O22 C23 . 1.271(8) ?
    O22 Ce02 1_656 2.584(5) ?
    O23 C19 . 1.375(9) ?
    O23 HO23 . 0.8200 ?
    O24 C13 . 1.385(9) ?
    O24 HO24 . 0.8200 ?
    C1 C2 . 1.368(9) ?
    C1 C6 . 1.401(9) ?
    C1 C7 . 1.506(8) ?
    C2 C3 . 1.400(8) ?
    C2 H2 . 0.9300 ?
    C3 C4 . 1.400(9) ?
    C3 C8 . 1.510(8) ?
    C4 C5 . 1.378(10) ?
    C4 H4 . 0.9300 ?
    C5 C6 . 1.382(10) ?
    C6 H6 . 0.9300 ?
    C9 C14 . 1.378(11) ?
    C9 C10 . 1.425(11) ?
    C9 C15 . 1.484(8) ?
    C10 C11 . 1.397(9) ?
    C10 H10 . 0.9300 ?
    C11 C12 . 1.410(11) ?
    C11 C16 . 1.473(10) ?
    C12 C13 . 1.369(11) ?
    C12 H12 . 0.9300 ?
    C13 C14 . 1.394(8) ?
    C14 H14 . 0.9300 ?
    C17 C22 . 1.353(11) ?
    C17 C18 . 1.391(10) ?
    C17 C24 . 1.519(8) ?
    C18 C19 . 1.374(9) ?
    C18 H18 . 0.9300 ?
    C19 C20 . 1.386(11) ?
    C20 C21 . 1.391(10) ?
    C20 H20 . 0.9300 ?
    C21 C22 . 1.391(10) ?
    C21 C23 . 1.503(9) ?
    C22 H22 . 0.9300 ?
    C23 O5 1_656 1.265(8) ?
    C23 Ce02 1_656 2.958(7) ?
loop_
    _geom_angle_atom_site_label_1
    _geom_angle_atom_site_label_2
    _geom_angle_atom_site_label_3
    _geom_angle_site_symmetry_1
    _geom_angle_site_symmetry_3
    _geom_angle
    _geom_angle_publ_flag
    O18 Ce01 O19 . . 79.28(19) ?
    O18 Ce01 O16 . . 79.28(18) ?
    O19 Ce01 O16 . . 145.56(18) ?
    O18 Ce01 O20 . . 81.84(18) ?
    O19 Ce01 O20 . . 125.0(2) ?
    O16 Ce01 O20 . . 77.81(17) ?
    O18 Ce01 O15 . . 135.56(19) ?
    O19 Ce01 O15 . . 69.7(2) ?
    O16 Ce01 O15 . . 141.7(2) ?
    O20 Ce01 O15 . . 90.47(18) ?
    O18 Ce01 O13 . . 145.98(19) ?
    O19 Ce01 O13 . . 134.74(16) ?
    O16 Ce01 O13 . . 70.74(18) ?
    O20 Ce01 O13 . . 76.54(18) ?
    O15 Ce01 O13 . . 71.1(2) ?
    O18 Ce01 O14 . . 142.62(17) ?
    O19 Ce01 O14 . . 97.2(2) ?
    O16 Ce01 O14 . . 84.03(18) ?
    O20 Ce01 O14 . . 126.83(18) ?
    O15 Ce01 O14 . . 74.10(18) ?
    O13 Ce01 O14 . . 50.29(16) ?
    O18 Ce01 O17 . . 71.82(18) ?
    O19 Ce01 O17 . . 72.9(2) ?
    O16 Ce01 O17 . . 75.00(19) ?
    O20 Ce01 O17 . . 144.98(17) ?
    O15 Ce01 O17 . . 124.49(18) ?
    O13 Ce01 O17 . . 113.84(19) ?
    O14 Ce01 O17 . . 71.64(16) ?
    O18 Ce01 O21 . . 70.48(16) ?
    O19 Ce01 O21 . . 74.45(19) ?
    O16 Ce01 O21 . . 122.17(18) ?
    O20 Ce01 O21 . . 50.52(16) ?
    O15 Ce01 O21 . . 71.05(16) ?
    O13 Ce01 O21 . . 112.54(17) ?
    O14 Ce01 O21 . . 144.92(16) ?
    O17 Ce01 O21 . . 133.6(2) ?
    O18 Ce01 C24 . . 75.15(18) ?
    O19 Ce01 C24 . . 99.8(2) ?
    O16 Ce01 C24 . . 100.3(2) ?
    O20 Ce01 C24 . . 25.1(2) ?
    O15 Ce01 C24 . . 79.62(16) ?
    O13 Ce01 C24 . . 94.4(2) ?
    O14 Ce01 C24 . . 141.20(18) ?
    O17 Ce01 C24 . . 146.94(18) ?
    O21 Ce01 C24 . . 25.4(2) ?
    O18 Ce01 C16 . . 152.66(17) ?
    O19 Ce01 C16 . . 118.0(2) ?
    O16 Ce01 C16 . . 75.10(19) ?
    O20 Ce01 C16 . . 101.68(19) ?
    O15 Ce01 C16 . . 71.77(19) ?
    O13 Ce01 C16 . . 25.16(18) ?
    O14 Ce01 C16 . . 25.18(17) ?
    O17 Ce01 C16 . . 92.26(19) ?
    O21 Ce01 C16 . . 132.36(17) ?
    C24 Ce01 C16 . . 118.6(2) ?
    O1 Ce02 O4 . . 137.07(18) ?
    O1 Ce02 O2 . . 72.3(2) ?
    O4 Ce02 O2 . . 76.04(18) ?
    O1 Ce02 O7 . . 91.05(17) ?
    O4 Ce02 O7 . . 83.36(17) ?
    O2 Ce02 O7 . . 124.20(19) ?
    O1 Ce02 O6 . . 141.2(2) ?
    O4 Ce02 O6 . . 78.68(17) ?
    O2 Ce02 O6 . . 144.32(17) ?
    O7 Ce02 O6 . . 76.65(17) ?
    O1 Ce02 O5 . . 70.7(2) ?
    O4 Ce02 O5 . . 146.11(17) ?
    O2 Ce02 O5 . . 137.85(14) ?
    O7 Ce02 O5 . . 76.11(18) ?
    O6 Ce02 O5 . . 70.57(17) ?
    O1 Ce02 O22 . 1_454 75.81(17) ?
    O4 Ce02 O22 . 1_454 139.21(15) ?
    O2 Ce02 O22 . 1_454 100.97(19) ?
    O7 Ce02 O22 . 1_454 126.57(17) ?
    O6 Ce02 O22 . 1_454 82.36(19) ?
    O5 Ce02 O22 . 1_454 50.55(16) ?
    O1 Ce02 O3 . . 125.89(16) ?
    O4 Ce02 O3 . . 70.36(16) ?
    O2 Ce02 O3 . . 74.88(19) ?
    O7 Ce02 O3 . . 143.05(16) ?
    O6 Ce02 O3 . . 73.14(18) ?
    O5 Ce02 O3 . . 112.25(18) ?
    O22 Ce02 O3 1_454 . 69.68(16) ?
    O1 Ce02 O8 . . 74.37(15) ?
    O4 Ce02 O8 . . 69.52(14) ?
    O2 Ce02 O8 . . 74.04(18) ?
    O7 Ce02 O8 . . 50.16(16) ?
    O6 Ce02 O8 . . 119.37(18) ?
    O5 Ce02 O8 . . 113.79(16) ?
    O22 Ce02 O8 1_454 . 149.85(16) ?
    O3 Ce02 O8 . . 133.78(18) ?
    O1 Ce02 C23 . 1_454 72.35(19) ?
    O4 Ce02 C23 . 1_454 150.49(16) ?
    O2 Ce02 C23 . 1_454 121.66(19) ?
    O7 Ce02 C23 . 1_454 101.21(19) ?
    O6 Ce02 C23 . 1_454 74.19(18) ?
    O5 Ce02 C23 . 1_454 25.21(18) ?
    O22 Ce02 C23 1_454 1_454 25.37(17) ?
    O3 Ce02 C23 . 1_454 90.60(18) ?
    O8 Ce02 C23 . 1_454 135.04(16) ?
    O1 Ce02 C15 . . 81.10(14) ?
    O4 Ce02 C15 . . 75.91(17) ?
    O2 Ce02 C15 . . 98.9(2) ?
    O7 Ce02 C15 . . 25.3(2) ?
    O6 Ce02 C15 . . 98.89(19) ?
    O5 Ce02 C15 . . 94.8(2) ?
    O22 Ce02 C15 1_454 . 143.09(18) ?
    O3 Ce02 C15 . . 146.23(16) ?
    O8 Ce02 C15 . . 24.9(2) ?
    C23 Ce02 C15 1_454 . 119.4(2) ?
    C7 O1 Ce02 . . 128.1(4) ?
    C23 O5 Ce02 1_454 . 95.0(4) ?
    C15 O7 Ce02 . . 97.0(4) ?
    C15 O8 Ce02 . . 92.7(4) ?
    C5 O12 HO12 . . 109.5 ?
    C16 O13 Ce01 . . 95.9(4) ?
    C16 O14 Ce01 . . 95.2(4) ?
    C24 O20 Ce01 . . 96.5(4) ?
    C24 O21 Ce01 . . 93.4(4) ?
    C23 O22 Ce02 . 1_656 94.0(4) ?
    C19 O23 HO23 . . 109.5 ?
    C13 O24 HO24 . . 109.5 ?
    C2 C1 C6 . . 120.6(6) ?
    C2 C1 C7 . . 120.3(5) ?
    C6 C1 C7 . . 119.0(5) ?
    C1 C2 C3 . . 120.4(6) ?
    C1 C2 H2 . . 119.8 ?
    C3 C2 H2 . . 119.8 ?
    C2 C3 C4 . . 118.7(6) ?
    C2 C3 C8 . . 121.6(6) ?
    C4 C3 C8 . . 119.6(6) ?
    C5 C4 C3 . . 120.4(7) ?
    C5 C4 H4 . . 119.8 ?
    C3 C4 H4 . . 119.8 ?
    O12 C5 C4 . . 117.7(6) ?
    O12 C5 C6 . . 121.6(6) ?
    C4 C5 C6 . . 120.7(7) ?
    C5 C6 C1 . . 119.0(6) ?
    C5 C6 H6 . . 120.5 ?
    C1 C6 H6 . . 120.5 ?
    O9 C7 O1 . . 122.0(6) ?
    O9 C7 C1 . . 119.5(6) ?
    O1 C7 C1 . . 118.5(6) ?
    O10 C8 O11 . . 123.9(6) ?
    O10 C8 C3 . . 118.4(5) ?
    O11 C8 C3 . . 117.6(5) ?
    C14 C9 C10 . . 119.5(6) ?
    C14 C9 C15 . . 121.1(7) ?
    C10 C9 C15 . . 119.4(7) ?
    C11 C10 C9 . . 119.4(7) ?
    C11 C10 H10 . . 120.3 ?
    C9 C10 H10 . . 120.3 ?
    C10 C11 C12 . . 119.7(7) ?
    C10 C11 C16 . . 120.1(6) ?
    C12 C11 C16 . . 119.9(6) ?
    C13 C12 C11 . . 120.0(6) ?
    C13 C12 H12 . . 120.0 ?
    C11 C12 H12 . . 120.0 ?
    C12 C13 O24 . . 116.6(6) ?
    C12 C13 C14 . . 120.9(7) ?
    O24 C13 C14 . . 122.6(7) ?
    C9 C14 C13 . . 120.5(7) ?
    C9 C14 H14 . . 119.8 ?
    C13 C14 H14 . . 119.8 ?
    O8 C15 O7 . . 120.0(5) ?
    O8 C15 C9 . . 119.9(7) ?
    O7 C15 C9 . . 120.1(7) ?
    O8 C15 Ce02 . . 62.4(3) ?
    O7 C15 Ce02 . . 57.7(3) ?
    C9 C15 Ce02 . . 175.2(6) ?
    O14 C16 O13 . . 118.4(6) ?
    O14 C16 C11 . . 120.6(6) ?
    O13 C16 C11 . . 120.9(6) ?
    O14 C16 Ce01 . . 59.6(4) ?
    O13 C16 Ce01 . . 59.0(4) ?
    C11 C16 Ce01 . . 174.9(5) ?
    C22 C17 C18 . . 120.3(6) ?
    C22 C17 C24 . . 120.3(7) ?
    C18 C17 C24 . . 119.5(7) ?
    C19 C18 C17 . . 119.5(6) ?
    C19 C18 H18 . . 120.2 ?
    C17 C18 H18 . . 120.2 ?
    C18 C19 O23 . . 118.8(6) ?
    C18 C19 C20 . . 120.7(6) ?
    O23 C19 C20 . . 120.4(6) ?
    C19 C20 C21 . . 119.1(6) ?
    C19 C20 H20 . . 120.4 ?
    C21 C20 H20 . . 120.4 ?
    C20 C21 C22 . . 119.6(7) ?
    C20 C21 C23 . . 120.9(6) ?
    C22 C21 C23 . . 119.3(6) ?
    C17 C22 C21 . . 120.7(7) ?
    C17 C22 H22 . . 119.6 ?
    C21 C22 H22 . . 119.6 ?
    O5 C23 O22 1_656 . 120.3(6) ?
    O5 C23 C21 1_656 . 118.9(6) ?
    O22 C23 C21 . . 120.8(6) ?
    O5 C23 Ce02 1_656 1_656 59.8(4) ?
    O22 C23 Ce02 . 1_656 60.6(4) ?
    C21 C23 Ce02 . 1_656 176.0(4) ?
    O20 C24 O21 . . 119.5(5) ?
    O20 C24 C17 . . 119.6(7) ?
    O21 C24 C17 . . 120.9(7) ?
    O20 C24 Ce01 . . 58.3(3) ?
    O21 C24 Ce01 . . 61.2(3) ?
    C17 C24 Ce01 . . 176.7(6) ?
