# Supplementary material for: Poly[[nona­aqua­bis­(μ-5-hy­droxy­benzene-1,3-di­carboxyl­ato)(5-hy­droxy­benzene-1,3-di­carboxyl­ato)dicerium(III)] hexa­hydrate]
Source: Acta Crystallogr Sect E Struct Rep Online. 2014 Apr 16;70(Pt 5):m181–2. doi: 10.1107/S1600536814007727 (PMC4011209; doi:10.1107/S1600536814007727)
Supplement: Supplementary file 2 [file e-70-0m181-Isup2.hkl]

#
# h,k,l, Fc-squared, Fo-squared, sigma(Fo-squared) and status flag
#
data_I
_shelx_title ' I         P 21         R = 0.04'
_shelx_refln_list_code          4
_shelx_F_calc_maximum      311.20
_exptl_crystal_F_000      1084.00
_reflns_d_resolution_high  0.7700
 
loop_
 _symmetry_equiv_pos_as_xyz
 'x, y, z'
 '-x, y+1/2, -z'
 
_cell_length_a    10.7150
_cell_length_b    11.1039
_cell_length_c    16.3611
_cell_angle_alpha  90.000
_cell_angle_beta  100.975
_cell_angle_gamma  90.000
 
_shelx_F_squared_multiplier     1.000
 
loop_
 _refln_index_h
 _refln_index_k
 _refln_index_l
 _refln_F_squared_calc
 _refln_F_squared_meas
 _refln_F_squared_sigma
 _refln_observed_status
   5 -12   0      226.40      249.07     75.63 o
   6 -12   0     3303.12     3453.86    256.23 o
   7 -12   0      105.18      108.38     44.45 o
   4 -11   0      122.27      170.58     61.55 o
   5 -11   0      941.87      865.31     92.57 o
   6 -11   0      506.99      547.15     87.80 o
   7 -11   0     2806.76     3208.07    243.23 o
   8 -11   0      235.42      168.23     48.84 o
   4 -10   0     1987.86     2159.58    145.53 o
   5 -10   0     2404.79     2460.62    103.85 o
   6 -10   0     2810.91     2965.25    126.63 o
   7 -10   0      218.47      284.28     49.01 o
   8 -10   0      152.59      169.68     30.29 o
   9 -10   0      329.20      272.25     38.99 o
   3  -9   0     2629.27     2602.14    140.28 o
   4  -9   0     3346.90     3512.57    172.01 o
   5  -9   0      348.45      342.51     38.92 o
   6  -9   0      693.35      727.42     37.41 o
   7  -9   0      458.44      468.81     34.97 o
   8  -9   0     1745.89     1918.55     91.25 o
   9  -9   0     1028.73     1194.97     77.70 o
  10  -9   0     1234.77     1162.35    127.31 o
   0  -8   0     2999.87     3001.04    162.71 o
   1  -8   0     7724.61     7780.77    235.80 o
   2  -8   0     2336.39     2232.31    114.98 o
   3  -8   0      269.39      308.53     28.84 o
   4  -8   0     1913.84     1808.54     70.05 o
   5  -8   0     8295.32     8955.09    203.68 o
   6  -8   0     1536.40     1638.32     57.92 o
   7  -8   0      951.01     1041.00     49.67 o
   8  -8   0      540.41      478.41     62.88 o
   9  -8   0      587.52      565.86     47.11 o
  10  -8   0      508.29      452.67     64.02 o
  11  -8   0     2248.59     2167.89    124.68 o
   1  -7   0       74.32       56.53     41.08 o
   2  -7   0     6022.62     5851.92    124.03 o
   3  -7   0      870.92      814.21     31.69 o
   4  -7   0     8797.75     9348.08    200.69 o
   5  -7   0       16.37       10.79     15.90 o
   6  -7   0     1981.92     2194.74     64.69 o
   7  -7   0      323.27      315.10     43.15 o
   8  -7   0     7269.41     7523.84    215.88 o
   9  -7   0       40.67       30.99     29.14 o
  10  -7   0      539.49      505.55     54.65 o
  11  -7   0      229.41      220.59     43.65 o
   0  -6   0     2176.04     2132.87    119.29 o
   1  -6   0     9244.66     9041.90    208.21 o
   2  -6   0       86.02      112.36     17.94 o
   3  -6   0      667.15      691.43     24.44 o
   4  -6   0      772.82      738.99     27.54 o
   5  -6   0    13198.73    13614.02    287.71 o
   6  -6   0       37.78       43.27     28.14 o
   7  -6   0     4473.72     4676.84    124.68 o
   8  -6   0      416.78      464.52     37.36 o
   9  -6   0      508.17      418.82     76.56 o
  10  -6   0      132.72      128.33     29.30 o
  11  -6   0     3151.41     2751.07    363.42 o
  12  -6   0       37.47       41.79     39.00 o
   1  -5   0     2798.94     3086.85     66.94 o
   2  -5   0    20046.46    18884.22    296.86 o
   3  -5   0     2869.91     2841.72     60.56 o
   4  -5   0     5223.13     4971.86     90.75 o
   5  -5   0      231.21      300.39     26.94 o
   6  -5   0     1693.86     1600.51     55.87 o
   7  -5   0      602.36      727.27     40.11 o
   8  -5   0     7336.96     7083.43    359.80 o
   9  -5   0      687.20      551.66     56.08 o
  10  -5   0     1729.27     1323.98    330.79 o
  11  -5   0      393.81      301.71     99.27 o
  12  -5   0      897.83      589.55     62.41 o
   0  -4   0     1496.82     1384.46     75.63 o
   1  -4   0     6631.52     5520.57    114.87 o
   2  -4   0     2091.74     1856.51     40.63 o
   3  -4   0     3132.67     2818.83     55.34 o
   4  -4   0     4521.55     4109.79     78.07 o
   5  -4   0     5352.91     4901.46    101.44 o
   6  -4   0     4119.92     4166.09     91.81 o
   7  -4   0     2496.69     2437.71     89.54 o
   8  -4   0     1578.38     1530.95     55.55 o
   9  -4   0      824.10      631.65     46.30 o
  10  -4   0     1488.50     1487.05    219.42 o
  11  -4   0     3308.60     3229.61    133.44 o
  12  -4   0      405.54      393.86     56.84 o
  13  -4   0      766.08      817.14    104.49 o
   1  -3   0    13658.29    14249.13    223.53 o
   2  -3   0    14739.42    15324.59    242.09 o
   3  -3   0    28371.36    27645.47    387.48 o
   4  -3   0    12044.67    11765.54    194.87 o
   5  -3   0     2695.51     2307.36     61.76 o
   6  -3   0     2710.48     2502.52     77.64 o
   7  -3   0     1604.92     1616.90     55.72 o
   8  -3   0     7480.17     7737.69    221.17 o
   9  -3   0     4466.67     4330.82    206.44 o
  10  -3   0      886.77      880.04     81.32 o
  11  -3   0      180.63      211.65     97.70 o
  12  -3   0      256.77      149.05     55.74 o
  13  -3   0      468.23      461.39     63.86 o
   0  -2   0    70510.07    60751.63   1996.88 o
   1  -2   0     5024.77     3835.10     76.42 o
   2  -2   0    21684.65    20100.85    281.93 o
   3  -2   0      574.68      726.64     18.86 o
   4  -2   0     6851.57     6103.81    144.73 o
   5  -2   0     3531.06     3206.82     89.45 o
   6  -2   0    16378.07    15735.71    450.66 o
   7  -2   0      395.36      472.08     35.98 o
   8  -2   0      893.06      993.47     49.40 o
   9  -2   0      169.76      182.12     30.57 o
  10  -2   0     3130.23     3200.98    212.17 o
  11  -2   0      845.41      870.48     95.50 o
  12  -2   0     1046.38     1058.38     82.00 o
  13  -2   0      244.03       83.08     69.82 o
   2  -1   0     4114.16     3447.27     61.31 o
   3  -1   0     2404.47     2186.47     57.73 o
   4  -1   0      304.27      162.26     17.76 o
   5  -1   0     4583.95     4591.10    148.52 o
   6  -1   0     1287.49     1385.83     52.90 o
   7  -1   0     7721.11     7770.02    186.67 o
   8  -1   0     2374.64     2287.37     85.10 o
   9  -1   0     6664.93     7578.51    324.66 o
  10  -1   0      273.63      293.70     46.51 o
  11  -1   0       12.95       12.74     31.07 o
  12  -1   0      322.64      343.08     52.66 o
  13  -1   0     1135.34     1002.50     99.52 o
   2   0   0     2211.33     2419.16    106.88 o
   3   0   0      119.43      188.64     22.17 o
   4   0   0      189.39      137.20     23.38 o
   5   0   0      172.21      159.39     24.21 o
   6   0   0    23652.83    23724.81    493.51 o
   7   0   0      155.69      222.22     28.64 o
   8   0   0      836.04      802.71     47.44 o
   9   0   0      210.78      359.32     37.21 o
  10   0   0     2269.47     2174.13     93.59 o
  11   0   0        1.42      -30.62     30.62 o
  12   0   0     2787.48     2924.06    153.28 o
  13   0   0      114.68      126.45     78.01 o
   2   1   0     4304.42     3559.17     81.41 o
   3   1   0     1923.39     1691.78     56.14 o
   4   1   0      244.18      121.66     27.71 o
   5   1   0     4667.31     4577.71    132.33 o
   6   1   0     1274.79     1272.33     65.84 o
   7   1   0     7715.55     7566.38    223.28 o
   8   1   0     2405.46     2426.93     82.48 o
   9   1   0     6695.14     7002.93    204.54 o
  10   1   0      268.14      328.37     47.38 o
  11   1   0       15.31       19.39     36.01 o
  12   1   0      342.04      292.23     54.57 o
  13   1   0     1140.69     1091.81    111.66 o
   0   2   0    70129.30    66436.88   2159.11 o
   1   2   0     5021.28     3841.13     76.00 o
   2   2   0    21812.87    20202.17    315.85 o
   3   2   0      570.48      685.11     20.46 o
   4   2   0     6670.28     6127.83    120.38 o
   5   2   0     3300.65     2941.12     74.36 o
   6   2   0    16596.15    16382.04    640.21 o
   7   2   0      520.75      639.32    114.75 o
   8   2   0      869.50      949.83     67.78 o
   9   2   0      178.58      210.32     36.23 o
  10   2   0     3095.17     3342.60    128.18 o
  11   2   0      839.20      725.63     62.94 o
  12   2   0     1052.76     1001.17     80.81 o
  13   2   0      239.71      256.00     85.50 o
   1   3   0    13410.35    13994.55    207.47 o
   2   3   0    14712.29    15420.54    221.83 o
   3   3   0    28759.15    28054.41    431.64 o
   4   3   0    12193.20    12237.81    206.83 o
   5   3   0     2721.84     2524.90     63.12 o
   6   3   0     2722.62     2746.16     97.93 o
   7   3   0     1555.99     1573.62     87.56 o
   8   3   0     7495.15     7888.65    250.10 o
   9   3   0     4488.10     4579.21    216.27 o
  10   3   0      875.99      923.10     59.39 o
  11   3   0      151.16       99.94     38.03 o
  12   3   0      256.36      255.81     51.95 o
  13   3   0      499.59      617.19    116.66 o
   0   4   0     1097.47      928.58     51.95 o
   1   4   0     6506.02     5410.15     95.13 o
   2   4   0     1938.76     1669.57     35.90 o
   3   4   0     3199.17     2898.89     54.43 o
   4   4   0     4611.34     4236.71     80.37 o
   5   4   0     5255.04     4755.59     86.10 o
   6   4   0     4126.84     4269.63    104.81 o
   7   4   0     2522.60     2667.65    142.31 o
   8   4   0     1667.46     1727.69     87.40 o
   9   4   0      820.89      721.81     61.69 o
  10   4   0     1485.87     1617.61    151.62 o
  11   4   0     3321.52     3455.77    157.82 o
  12   4   0      384.22      264.77     60.07 o
  13   4   0      754.11      629.60    125.25 o
   1   5   0     2707.52     2928.64     50.04 o
   2   5   0    20032.09    18727.64    274.21 o
   3   5   0     3063.83     3055.33     55.91 o
   4   5   0     5063.76     4834.88     89.52 o
   5   5   0      201.44      235.56     17.81 o
   6   5   0     1670.82     1576.68     75.37 o
   7   5   0      572.31      610.44     45.77 o
   8   5   0     7400.70     7840.59    252.95 o
   9   5   0      701.68      720.40     63.29 o
  10   5   0     1705.86     1731.37    101.39 o
  11   5   0      390.94      402.23     61.79 o
  12   5   0      899.69      847.80     91.84 o
   0   6   0     2166.55     2284.46     52.23 o
   1   6   0     9210.50     9256.47    132.71 o
   2   6   0       74.87      100.62     13.18 o
   3   6   0      670.11      733.81     25.00 o
   4   6   0      787.58      748.73     26.72 o
   5   6   0    13256.58    13627.65    229.32 o
   6   6   0       29.67       45.19     14.58 o
   7   6   0     4450.71     4614.89    168.22 o
   8   6   0      449.70      379.51     99.01 o
   9   6   0      488.32      399.03     50.33 o
  10   6   0      136.71      107.93     41.47 o
  11   6   0     3177.54     3366.53    200.00 o
  12   6   0       40.88       94.41     59.66 o
   1   7   0       60.19       59.13     13.91 o
   2   7   0     6127.66     5959.77     93.87 o
   3   7   0      909.51      914.33     41.50 o
   4   7   0     8674.01     9059.04    146.85 o
   5   7   0       19.96       14.41     18.22 o
   6   7   0     2005.97     2118.68     57.89 o
   7   7   0      276.27      316.66     30.16 o
   8   7   0     7321.55     7633.53    268.12 o
   9   7   0       47.48      -42.95     42.95 o
  10   7   0      537.85      563.91     63.90 o
  11   7   0      247.49      291.82     64.02 o
   0   8   0     2934.64     3126.90    105.86 o
   1   8   0     7719.67     8038.48    104.88 o
   2   8   0     2256.58     2254.69     44.44 o
   3   8   0      264.45      270.64     16.71 o
   4   8   0     1984.37     1943.70     45.60 o
   5   8   0     8227.20     8705.14    167.27 o
   6   8   0     1554.34     1539.77     47.91 o
   7   8   0      940.39      945.01     60.18 o
   8   8   0      513.04      441.29     48.75 o
   9   8   0      599.67      455.92     54.47 o
  10   8   0      479.15      329.65    101.39 o
  11   8   0     2185.15     2295.31    159.16 o
   1   9   0      644.80      721.42     30.70 o
   2   9   0     4546.15     4782.37     74.73 o
   3   9   0     2629.43     2611.00     50.35 o
   4   9   0     3374.18     3443.30     72.69 o
   5   9   0      346.61      304.92     21.83 o
   6   9   0      689.00      698.69     32.68 o
   7   9   0      446.63      444.89     42.29 o
   8   9   0     1794.70     1795.42    102.99 o
   9   9   0     1014.92     1112.91    108.67 o
  10   9   0     1259.34     1056.06     91.49 o
   0  10   0    19250.36    21437.02    500.81 o
   1  10   0     5040.23     5116.03    101.92 o
   2  10   0      989.26      999.46     35.17 o
   3  10   0        8.01       -4.21      8.66 o
   4  10   0     2029.75     2148.43     47.90 o
   5  10   0     2393.44     2315.25     59.55 o
   6  10   0     2876.84     2905.17     87.40 o
   7  10   0      179.42      190.06     36.54 o
   8  10   0      148.12      101.57     35.79 o
   9  10   0      330.69      270.10     64.42 o
   1  11   0     1395.70     1570.78     49.52 o
   2  11   0      244.16      251.07     25.15 o
   3  11   0     4274.03     4628.60    115.93 o
   4  11   0      131.84      128.28     19.45 o
   5  11   0      946.58      928.51     32.19 o
   6  11   0      484.79      459.62     29.93 o
   7  11   0     2857.97     2993.65    159.89 o
   8  11   0      239.04      211.12     36.69 o
   0  12   0     6948.97     7355.25    314.12 o
   1  12   0      417.81      412.36     30.22 o
   2  12   0     3303.14     3574.95     92.07 o
   3  12   0      240.55      248.47     27.13 o
   4  12   0     1724.99     1826.05     71.70 o
   5  12   0      217.81      199.17     19.70 o
   6  12   0     3339.77     3322.91    119.35 o
   1  13   0     1506.51     1280.30     58.38 o
   2  13   0       44.17       18.36     22.63 o
   3  13   0     4583.83     4706.08    134.36 o
   4  13   0      128.21      106.08     28.59 o
   5  13   0       41.71      -23.42     69.66 o
   0  14   0     4013.05     4717.85    226.07 o
   1  14   0      560.20      524.07     39.63 o
   2  14   0      437.17      394.48     39.05 o
   3  14   0       23.44       31.53     43.74 o
  -6 -13   1       25.79        0.00     62.03 o
  -7 -12   1     2393.44     2600.92    145.10 o
  -6 -12   1       13.75       73.24     64.89 o
  -5 -12   1     1657.42     1615.63    157.22 o
   6 -12   1       45.84       64.42     84.22 o
   7 -12   1      335.13      373.40     55.05 o
  -8 -11   1     2553.87     2544.76    169.03 o
  -7 -11   1      616.40      695.02     60.14 o
  -6 -11   1      192.34      263.64     41.87 o
  -5 -11   1      218.77      221.24     70.62 o
  -4 -11   1     5202.13     6102.77    342.35 o
   5 -11   1       17.77       14.07     44.61 o
   6 -11   1     2108.91     2148.81    110.75 o
   7 -11   1      369.88      369.61     54.49 o
   8 -11   1     2264.40     2352.62    149.37 o
  -9 -10   1      132.32       92.95     32.42 o
  -8 -10   1      251.71      267.09     44.17 o
  -7 -10   1     2684.26     2823.54    108.79 o
  -6 -10   1     1519.27     1522.43     75.51 o
  -5 -10   1      746.75      886.31     51.16 o
  -4 -10   1      121.73      104.25     26.36 o
  -3 -10   1     1213.31     1241.79     98.06 o
  -2 -10   1     2369.24     2328.02    149.11 o
  -1 -10   1    10907.47    11326.62    452.34 o
   0 -10   1     6900.08     6889.59    331.62 o
   1 -10   1       88.68       86.85     72.29 o
   2 -10   1       66.19       83.74     54.87 o
   4 -10   1     1276.66     1441.48     95.19 o
   5 -10   1     4161.78     4436.21    167.74 o
   6 -10   1     1167.69     1253.58     75.98 o
   7 -10   1      208.08      199.76     49.38 o
   8 -10   1      163.98      149.38     51.77 o
   9 -10   1      948.43      978.54     92.73 o
 -10  -9   1      827.43      693.46    108.89 o
  -9  -9   1     3345.43     3638.78    172.98 o
  -8  -9   1      970.89     1084.80     58.43 o
  -7  -9   1      368.56      389.70     33.97 o
  -6  -9   1      312.25      337.49     52.27 o
  -5  -9   1     2056.62     2183.09    123.35 o
  -4  -9   1     2902.84     3048.66    150.28 o
  -3  -9   1     3290.36     3496.97    201.36 o
  -2  -9   1     6161.07     5811.46    275.07 o
  -1  -9   1     3271.33     3484.16    198.50 o
   0  -9   1      177.79      122.15     52.48 o
   1  -9   1     4703.16     4780.82    243.82 o
   2  -9   1     5042.38     4845.23    236.91 o
   3  -9   1     1184.39     1162.98     71.28 o
   4  -9   1     1449.26     1446.27     55.30 o
   5  -9   1      105.51      109.58     30.56 o
   6  -9   1      511.92      575.73     73.00 o
   7  -9   1     2988.34     3391.60    107.04 o
   8  -9   1     1022.52     1091.06     69.66 o
   9  -9   1      710.94      778.81     88.36 o
  10  -9   1      156.75      167.04     58.05 o
 -11  -8   1      104.56       64.92     63.95 o
 -10  -8   1     1611.93     1679.06    166.29 o
  -9  -8   1      326.26      390.38     47.42 o
  -8  -8   1      442.86      502.69     42.46 o
  -7  -8   1     1409.49     1473.83     58.46 o
  -6  -8   1     9281.07    10185.48    241.85 o
  -5  -8   1     2283.26     2252.73     61.82 o
  -4  -8   1      839.67      902.71     34.98 o
  -3  -8   1     1223.28     1238.02     45.20 o
  -2  -8   1     9159.90     9564.35    269.94 o
  -1  -8   1     2647.53     2534.86    140.28 o
   0  -8   1    14114.05    14013.46    556.83 o
   1  -8   1     2874.89     2835.23    153.88 o
   2  -8   1      180.69      249.37     39.32 o
   3  -8   1      730.98      713.07     35.62 o
   4  -8   1     4876.28     5139.18    131.52 o
   5  -8   1     1020.82     1006.92     68.47 o
   6  -8   1     6115.31     6654.73    157.94 o
   7  -8   1      446.92      501.94     33.32 o
   8  -8   1      257.07      188.69     34.64 o
   9  -8   1      511.51      489.30     56.68 o
  10  -8   1     3213.25     3301.84    245.69 o
  11  -8   1      310.18      195.81     68.25 o
 -12  -7   1      129.93      178.28     65.25 o
 -11  -7   1      265.07      252.40     65.00 o
 -10  -7   1       82.38      156.02     33.60 o
  -9  -7   1     4749.27     4808.17    168.94 o
  -8  -7   1       99.32      182.44     29.70 o
  -7  -7   1     1841.49     2034.65    104.33 o
  -6  -7   1      687.16      758.15     53.27 o
  -5  -7   1     6197.23     6547.19    136.81 o
  -4  -7   1      724.51      735.60     30.62 o
  -3  -7   1     8186.61     8369.48    184.01 o
  -2  -7   1       58.72       84.20     29.02 o
  -1  -7   1      115.42       61.32     43.90 o
   0  -7   1        4.68       55.35     43.66 o
   1  -7   1     5583.90     5436.42    238.34 o
   2  -7   1      492.14      555.92     73.33 o
   3  -7   1    10249.10    10182.03    227.95 o
   4  -7   1      156.03      165.50     17.86 o
   5  -7   1      943.69     1091.01     47.59 o
   6  -7   1       99.44      138.66     24.12 o
   7  -7   1     8197.71     8964.60    219.89 o
   8  -7   1       17.37       16.26     24.48 o
   9  -7   1     1454.07     1531.91    108.53 o
  10  -7   1      209.26      173.38     54.64 o
  11  -7   1      315.83      266.51     46.08 o
 -12  -6   1     2053.75     1477.47    315.64 o
 -11  -6   1      111.87      104.53     48.24 o
 -10  -6   1     1817.29     1577.44    103.14 o
  -9  -6   1      214.08      185.12     34.10 o
  -8  -6   1     2641.59     2625.24     89.13 o
  -7  -6   1        6.39       11.41     23.08 o
  -6  -6   1    12459.17    12813.72    282.91 o
  -5  -6   1      145.58      164.38     25.93 o
  -4  -6   1     2531.79     2504.42     61.96 o
  -3  -6   1      730.01      821.89     31.54 o
  -2  -6   1     7136.71     6814.65    205.88 o
  -1  -6   1       85.35       70.72     92.33 o
   0  -6   1    16848.61    16170.43    592.38 o
   1  -6   1      440.13      444.71     66.80 o
   2  -6   1      469.43      514.48     27.06 o
   3  -6   1       19.94       42.86     30.46 o
   4  -6   1    12749.52    13474.75    251.42 o
   5  -6   1       83.68      100.93     20.56 o
   6  -6   1     7623.93     8026.48    184.46 o
   7  -6   1      309.64      362.37     46.72 o
   8  -6   1      241.36      238.95     29.40 o
   9  -6   1       87.23      125.29     26.12 o
  10  -6   1     4359.40     4019.95    435.59 o
  11  -6   1       20.67       -3.36     29.79 o
  12  -6   1      676.83      430.70     59.76 o
 -12  -5   1      260.11      265.37     94.11 o
 -11  -5   1      568.03      396.90     87.69 o
 -10  -5   1      219.63      148.25     75.04 o
  -9  -5   1     6429.86     6116.01    255.78 o
  -8  -5   1      592.47      571.64     72.43 o
  -7  -5   1     2014.03     2074.44     72.97 o
  -6  -5   1      140.30      117.16     27.76 o
  -5  -5   1     2035.89     2046.85     51.36 o
  -4  -5   1     1865.78     1850.22     46.62 o
  -3  -5   1    28390.83    27082.24    470.02 o
  -2  -5   1     2232.06     2213.31     72.49 o
  -1  -5   1     4188.42     4212.88     96.43 o
   0  -5   1     2492.03     2263.61    113.80 o
   1  -5   1    30503.64    29113.47    799.59 o
   2  -5   1     5166.98     4969.89    113.22 o
   3  -5   1     7634.84     7087.07    136.92 o
   4  -5   1      647.13      719.55     25.87 o
   5  -5   1      189.34      201.73     15.74 o
   6  -5   1     2686.39     2861.12    131.34 o
   7  -5   1     6039.83     6036.17    131.53 o
   8  -5   1     1394.25     1277.50     50.84 o
   9  -5   1     3476.79     3055.04    360.41 o
  10  -5   1      211.15      146.10     45.31 o
  11  -5   1      365.29      215.43     64.27 o
  12  -5   1      327.25      208.89     46.49 o
 -13  -4   1      437.11      361.51     75.82 o
 -12  -4   1     2096.32     1945.75    117.67 o
 -11  -4   1      636.12      531.81     53.51 o
 -10  -4   1     1105.99     1006.29     67.71 o
  -9  -4   1      213.93      277.39     39.05 o
  -8  -4   1     1482.80     1393.01     55.61 o
  -7  -4   1     3119.00     3311.49     97.19 o
  -6  -4   1     6872.58     6729.30    155.86 o
  -5  -4   1     1519.46     1543.22     41.42 o
  -4  -4   1      362.48      376.48     24.24 o
  -3  -4   1      337.68      362.52     17.88 o
  -2  -4   1     4681.98     3970.29     83.28 o
  -1  -4   1    20197.10    20449.97    408.64 o
   0  -4   1    11715.35    10707.04    406.06 o
   1  -4   1     2278.11     2219.38     80.38 o
   2  -4   1     1591.33     1757.87     56.00 o
   3  -4   1      694.75      599.35     18.58 o
   4  -4   1    15121.36    14512.85    233.93 o
   5  -4   1     8307.78     8287.28    141.59 o
   6  -4   1     4660.00     4909.63    150.62 o
   7  -4   1      534.56      425.15     30.62 o
   8  -4   1       46.44       63.75     20.75 o
   9  -4   1      859.91      672.67     39.34 o
  10  -4   1     3872.87     3738.00    259.09 o
  11  -4   1     1509.31     1297.89     71.06 o
  12  -4   1      829.70      782.50     68.27 o
 -13  -3   1      341.98      306.31     56.49 o
 -12  -3   1      233.50      255.73     88.63 o
 -11  -3   1      769.34      737.92     71.56 o
 -10  -3   1     1846.21     1953.29    154.12 o
  -9  -3   1     4598.28     4640.70    158.66 o
  -8  -3   1     2968.13     2847.37    189.19 o
  -7  -3   1     3645.20     3438.88    140.65 o
  -6  -3   1      287.25      275.19     26.15 o
  -5  -3   1     1797.35     1565.83     54.44 o
  -4  -3   1    37311.55    36473.35    628.78 o
  -3  -3   1     3952.06     3402.46     73.40 o
  -2  -3   1     4233.65     3980.95     83.26 o
  -1  -3   1      939.50     1404.54     49.27 o
   0  -3   1      180.86      365.26     46.76 o
   1  -3   1     5464.52     5658.01    200.60 o
   2  -3   1    21519.05    21302.72    368.23 o
   3  -3   1    15873.02    15716.09    249.95 o
   4  -3   1     3005.10     2911.48     58.69 o
   5  -3   1     2308.83     2298.53     56.55 o
   6  -3   1     5053.15     4980.10    154.23 o
   7  -3   1     7846.99     7760.07    255.54 o
   8  -3   1     3064.67     3058.59    188.73 o
   9  -3   1     2024.12     1900.07     78.42 o
  10  -3   1      125.73       92.88     35.33 o
  11  -3   1      350.51      399.40     47.36 o
  12  -3   1      619.99      661.86     63.93 o
  13  -3   1      440.59      470.64     77.74 o
 -13  -2   1      616.88      651.41     95.15 o
 -12  -2   1      797.33      603.01     80.84 o
 -11  -2   1     1665.19     1752.75    109.81 o
 -10  -2   1     1062.92     1090.48     69.08 o
  -9  -2   1        7.02      -29.65     31.23 o
  -8  -2   1       27.70       24.58     25.52 o
  -7  -2   1     4102.16     3736.19    102.31 o
  -6  -2   1    11959.76    11325.10    247.23 o
  -5  -2   1    12887.63    11854.15    215.91 o
  -4  -2   1     1224.00     1259.24     35.99 o
  -3  -2   1    36714.04    37600.52    644.76 o
  -2  -2   1    13820.13    13538.23    243.07 o
  -1  -2   1    24228.41    20984.36    405.24 o
   0  -2   1    13433.76    11178.94    419.89 o
   1  -2   1    13329.73    11430.41    235.99 o
   2  -2   1      967.07      853.87     20.43 o
   3  -2   1     6917.10     6639.53    126.60 o
   4  -2   1      228.39      250.83     16.64 o
   5  -2   1    32831.71    31932.29    566.70 o
   6  -2   1     6271.46     6288.32    152.89 o
   7  -2   1      976.99     1022.86     46.39 o
   8  -2   1      459.34      538.27     50.45 o
   9  -2   1     5043.45     5028.46    150.75 o
  10  -2   1      614.07      710.24     78.22 o
  11  -2   1     2750.82     3058.43    136.39 o
  12  -2   1      121.39      157.58     92.59 o
  13  -2   1      145.10      191.14     65.50 o
 -13  -1   1      205.77      144.28     54.13 o
 -12  -1   1       59.47       26.22     52.60 o
 -11  -1   1      485.05      485.99     48.34 o
 -10  -1   1     5536.82     5615.81    185.78 o
  -9  -1   1      399.28      388.95     55.69 o
  -8  -1   1     3961.54     4286.86    120.41 o
  -7  -1   1      973.25      892.39     46.02 o
  -6  -1   1      414.24      459.55     50.96 o
  -5  -1   1     1286.96     1201.49     44.47 o
  -4  -1   1    31912.54    29602.91    506.02 o
  -3  -1   1    15719.88    16341.51    284.68 o
  -2  -1   1    17706.78    14283.08    293.90 o
   1  -1   1     4249.45     3254.89    124.77 o
   2  -1   1    33766.93    30140.80    720.62 o
   3  -1   1     1952.75     1800.80     44.88 o
   4  -1   1    10311.61     9965.90    208.28 o
   5  -1   1     3009.03     3228.08     82.49 o
   6  -1   1     6942.69     6729.48    149.58 o
   7  -1   1     2921.16     2953.49     85.05 o
   8  -1   1     6560.20     6361.92    166.87 o
   9  -1   1      784.69      747.73     49.67 o
  10  -1   1      597.62      610.75    105.55 o
  11  -1   1      393.59      379.57     83.28 o
  12  -1   1     1575.25     1630.69    109.11 o
  13  -1   1       78.57      109.81     60.13 o
 -13   0   1      908.64     1044.06    109.47 o
 -12   0   1        9.21      -20.79     43.09 o
 -11   0   1     2695.98     2837.79    126.69 o
 -10   0   1     1057.14      947.50     63.77 o
  -9   0   1      544.29      580.82     77.86 o
  -8   0   1      204.49      245.11     38.73 o
  -7   0   1     5906.59     5622.39    143.42 o
  -6   0   1      181.93      145.22     25.04 o
  -5   0   1    17488.92    16760.71    361.71 o
  -4   0   1      608.40      634.84     19.66 o
  -3   0   1    46179.80    41141.25    823.63 o
  -2   0   1      317.43      172.52     15.38 o
   2   0   1      217.28      187.08     17.71 o
   3   0   1    28601.37    28324.23    695.65 o
   4   0   1       53.83      -28.34     28.34 o
   5   0   1    21314.32    21084.34    529.06 o
   6   0   1      300.85      315.15     33.36 o
   7   0   1     1421.17     1280.04     67.87 o
   8   0   1      417.75      438.60     36.42 o
   9   0   1     2709.04     2824.79    113.21 o
  10   0   1       76.41      103.69     35.06 o
  11   0   1     5689.12     5934.43    233.95 o
  12   0   1       65.50       28.78     40.40 o
  13   0   1       88.59       23.71     62.19 o
 -13   1   1      234.49      165.93     57.14 o
 -12   1   1       67.54       62.26     43.86 o
 -11   1   1      455.69      444.69     82.49 o
 -10   1   1     5556.87     5634.16    193.75 o
  -9   1   1      384.19      446.96     53.23 o
  -8   1   1     3897.97     4471.96    122.90 o
  -7   1   1     1086.72     1000.44     47.34 o
  -6   1   1      382.47      394.75     31.93 o
  -5   1   1     1324.74     1275.76    124.77 o
  -4   1   1    32015.46    29899.12    586.37 o
  -3   1   1    15366.82    16085.39    327.52 o
  -2   1   1    17662.82    14238.19    356.63 o
   1   1   1     4097.18     3175.92    122.62 o
   2   1   1    34516.84    30442.78    729.71 o
   3   1   1     2048.78     1866.26     74.43 o
   4   1   1    10321.96    10150.71    215.41 o
   5   1   1     3146.43     3480.74     83.36 o
   6   1   1     6934.82     6626.21    182.84 o
   7   1   1     2936.69     3031.66    114.59 o
   8   1   1     6574.73     6730.55    213.03 o
   9   1   1      751.40      761.98     49.76 o
  10   1   1      610.14      560.75     54.41 o
  11   1   1      395.16      396.46     48.77 o
  12   1   1     1577.44     1640.53    164.41 o
  13   1   1       83.03       78.20     55.39 o
 -13   2   1      591.47      489.02     87.53 o
 -12   2   1      810.84      553.77     74.61 o
 -11   2   1     1717.62     1841.97    149.15 o
 -10   2   1     1042.48      984.61     67.75 o
  -9   2   1        8.28       24.91     45.02 o
  -8   2   1       47.75       46.33     30.31 o
  -7   2   1     3907.75     3705.62    125.98 o
  -6   2   1    12182.10    12047.92    321.49 o
  -5   2   1    13024.89    11969.58    257.02 o
  -4   2   1     1091.26     1145.04     52.75 o
  -3   2   1    36882.16    37812.62    639.50 o
  -2   2   1    13890.45    13563.19    197.09 o
  -1   2   1    24564.28    21417.45    367.68 o
   0   2   1    13415.09    12267.40    248.30 o
   1   2   1    13259.58    11485.30    164.76 o
   2   2   1      976.73      867.12     34.16 o
   3   2   1     7114.07     6918.49    150.34 o
   4   2   1      302.68      281.02     20.26 o
   5   2   1    32614.17    32342.02    642.96 o
   6   2   1     6175.52     6409.24    144.18 o
   7   2   1      979.39      986.62     55.82 o
   8   2   1      408.54      428.69     51.76 o
   9   2   1     5065.43     4967.31    196.67 o
  10   2   1      598.21      596.45     50.19 o
  11   2   1     2725.53     3073.74    141.36 o
  12   2   1      129.32      199.92     47.82 o
  13   2   1      159.85      180.26     68.46 o
 -13   3   1      337.09      496.95    104.98 o
 -12   3   1      253.72      188.75     48.89 o
 -11   3   1      768.58      745.06     63.09 o
 -10   3   1     1867.42     2106.02     95.93 o
  -9   3   1     4549.03     4620.03    165.83 o
  -8   3   1     2958.77     2835.65    109.67 o
  -7   3   1     3783.78     3660.18    154.24 o
  -6   3   1      287.95      308.04     25.23 o
  -5   3   1     1722.86     1594.43     44.35 o
  -4   3   1    37136.64    36735.38    563.48 o
  -3   3   1     3783.81     3127.55     60.59 o
  -2   3   1     4617.62     4454.59     72.99 o
  -1   3   1      930.45     1385.01     37.32 o
   0   3   1      277.22      414.22     14.84 o
   1   3   1     5540.64     5715.06     87.88 o
   2   3   1    21234.92    21103.82    301.92 o
   3   3   1    15678.89    15414.87    277.73 o
   4   3   1     3021.86     2961.21     77.32 o
   5   3   1     2391.82     2435.62     66.34 o
   6   3   1     5149.31     5323.36    124.61 o
   7   3   1     7973.41     8414.70    207.31 o
   8   3   1     3099.73     3106.58    118.92 o
   9   3   1     2005.87     1866.67    101.31 o
  10   3   1      115.71      132.49     50.10 o
  11   3   1      332.77      329.90     49.15 o
  12   3   1      621.77      521.06     62.78 o
  13   3   1      431.22      535.60    108.31 o
 -13   4   1      440.38      417.98    105.22 o
 -12   4   1     2126.11     2222.05    139.58 o
 -11   4   1      659.00      715.26     60.05 o
 -10   4   1     1118.47     1054.13     68.04 o
  -9   4   1      228.08      237.36     96.03 o
  -8   4   1     1453.15     1433.44     78.10 o
  -7   4   1     3072.48     3082.46    110.33 o
  -6   4   1     6885.09     6973.43    138.27 o
  -5   4   1     1484.43     1506.37     43.20 o
  -4   4   1      321.93      288.25     16.43 o
  -3   4   1      384.36      396.30     17.34 o
  -2   4   1     4816.24     4096.11     71.29 o
  -1   4   1    20453.97    20839.42    326.89 o
   0   4   1    11933.55    11670.16    175.60 o
   1   4   1     2437.73     2385.48     42.30 o
   2   4   1     1626.30     1763.34     35.04 o
   3   4   1      628.05      493.45     18.29 o
   4   4   1    15330.63    15091.83    322.43 o
   5   4   1     8290.40     8266.88    182.49 o
   6   4   1     4621.01     5092.15    126.74 o
   7   4   1      512.30      528.66     32.87 o
   8   4   1       25.09       51.77     34.59 o
   9   4   1      844.26      699.49     65.38 o
  10   4   1     3830.17     3914.45    191.58 o
  11   4   1     1536.65     1474.50    110.32 o
  12   4   1      839.37      726.84     77.13 o
 -12   5   1      234.28      205.81     50.60 o
 -11   5   1      579.06      392.93     69.67 o
 -10   5   1      209.61       98.89     38.46 o
  -9   5   1     6303.70     6574.29    242.19 o
  -8   5   1      666.98      657.16     74.20 o
  -7   5   1     2052.75     1992.85     69.49 o
  -6   5   1      112.53      127.38     20.16 o
  -5   5   1     2136.64     2015.90     48.50 o
  -4   5   1     1773.91     1736.36     40.90 o
  -3   5   1    28757.88    27498.84    435.40 o
  -2   5   1     2323.21     2267.53     44.93 o
  -1   5   1     4164.48     4228.39     72.84 o
   0   5   1     2536.83     2465.54     47.10 o
   1   5   1    30162.03    29049.78    375.76 o
   2   5   1     4873.37     4734.59     78.48 o
   3   5   1     7827.59     7076.11    113.86 o
   4   5   1      650.44      658.66     24.18 o
   5   5   1      212.90      155.83     24.57 o
   6   5   1     2655.46     2666.15     73.76 o
   7   5   1     5947.30     6525.42    160.04 o
   8   5   1     1407.05     1493.08     71.22 o
   9   5   1     3493.07     3601.72    156.35 o
  10   5   1      236.38      181.86     45.61 o
  11   5   1      374.65      377.43    105.33 o
  12   5   1      335.82      229.50     66.60 o
 -12   6   1     2047.41     2027.44    150.29 o
 -11   6   1      114.99       53.37     76.10 o
 -10   6   1     1847.32     1893.53    115.38 o
  -9   6   1      237.19      226.30     61.08 o
  -8   6   1     2665.39     2608.76    118.96 o
  -7   6   1        7.89       30.35     21.31 o
  -6   6   1    12500.45    12543.62    241.11 o
  -5   6   1      120.38      131.06     18.31 o
  -4   6   1     2556.95     2602.78     80.20 o
  -3   6   1      771.48      851.57     24.94 o
  -2   6   1     7056.61     6523.22    119.93 o
  -1   6   1      103.25      113.51     17.53 o
   0   6   1    16674.44    16566.84    230.89 o
   1   6   1      431.52      395.07     14.79 o
   2   6   1      467.78      464.73     16.17 o
   3   6   1       15.78       25.27     11.09 o
   4   6   1    12578.91    12966.83    219.97 o
   5   6   1       88.99       88.70     40.57 o
   6   6   1     7723.52     8221.63    200.61 o
   7   6   1      285.04      318.62     33.76 o
   8   6   1      249.05      157.93     55.23 o
   9   6   1      105.90       79.10     33.45 o
  10   6   1     4362.59     4693.44    259.92 o
  11   6   1       16.64       12.95    110.11 o
  12   6   1      695.35      490.37     72.87 o
 -12   7   1      133.58       13.64     51.49 o
 -11   7   1      266.13      286.34     88.75 o
 -10   7   1       85.58      110.42     40.57 o
  -9   7   1     4740.76     4775.12    211.49 o
  -8   7   1       98.06       83.06     30.66 o
  -7   7   1     1769.71     1884.25     73.21 o
  -6   7   1      677.64      760.91     35.52 o
  -5   7   1     6267.31     6523.38    125.77 o
  -4   7   1      725.61      699.52     37.56 o
  -3   7   1     8263.40     8397.85    137.96 o
  -2   7   1       76.45       75.60     14.42 o
  -1   7   1      115.36       74.07     14.85 o
   0   7   1        7.00      -10.61     10.61 o
   1   7   1     5316.60     5369.62    105.45 o
   2   7   1      466.17      523.21     23.20 o
   3   7   1    10423.92    10407.18    164.74 o
   4   7   1      190.41      195.33     19.62 o
   5   7   1      942.65     1023.19     45.41 o
   6   7   1       73.72       79.89     23.28 o
   7   7   1     8121.72     8560.02    220.59 o
   8   7   1       27.97       12.04     21.03 o
   9   7   1     1424.29     1438.78     97.48 o
  10   7   1      253.30      218.60     52.31 o
  11   7   1      334.53      251.66     61.45 o
 -11   8   1       89.96      109.30     54.19 o
 -10   8   1     1580.51     1395.54    149.95 o
  -9   8   1      311.43      216.69     40.55 o
  -8   8   1      382.46      311.42     39.66 o
  -7   8   1     1360.11     1310.52     48.39 o
  -6   8   1     9420.61    10109.63    223.42 o
  -5   8   1     2310.28     2253.00     53.80 o
  -4   8   1      854.90      857.40     31.53 o
  -3   8   1     1247.15     1207.50     33.11 o
  -2   8   1     9153.90     9525.46    184.19 o
  -1   8   1     2630.76     2756.91     55.76 o
   0   8   1    14069.97    14839.45    216.74 o
   1   8   1     2914.74     2853.85     53.66 o
   2   8   1      184.74      220.71     14.68 o
   3   8   1      705.85      681.28     39.02 o
   4   8   1     4758.12     5099.06     94.48 o
   5   8   1     1003.67     1043.59     38.29 o
   6   8   1     6093.73     6303.71    345.33 o
   7   8   1      439.01      389.65     38.71 o
   8   8   1      223.43      158.98     36.25 o
   9   8   1      550.87      412.75     77.42 o
  10   8   1     3251.52     3278.39    198.04 o
  11   8   1      299.37      141.07     68.95 o
 -10   9   1      822.67      819.99    115.95 o
  -9   9   1     3339.94     3557.94    184.75 o
  -8   9   1     1012.48     1069.21     75.63 o
  -7   9   1      371.21      406.67     50.02 o
  -6   9   1      301.83      285.96     27.14 o
  -5   9   1     2047.48     2177.17     53.18 o
  -4   9   1     2933.21     2799.16     62.46 o
  -3   9   1     3105.07     3274.27     90.03 o
  -2   9   1     6233.20     6351.27    104.83 o
  -1   9   1     3269.36     3439.94     59.94 o
   0   9   1      139.49      135.12     12.93 o
   1   9   1     4845.74     4888.74     85.55 o
   2   9   1     4926.38     5057.24     91.54 o
   3   9   1     1098.83     1141.30     30.50 o
   4   9   1     1438.48     1405.03     48.63 o
   5   9   1      112.48       71.04     16.04 o
   6   9   1      487.83      400.20     34.20 o
   7   9   1     2994.09     3198.86    117.86 o
   8   9   1     1057.60     1070.66     75.27 o
   9   9   1      692.89      564.76     60.66 o
  10   9   1      160.88      194.47     55.60 o
  -9  10   1      135.80      119.05     66.80 o
  -8  10   1      238.38      181.92     38.69 o
  -7  10   1     2712.00     2640.49    103.26 o
  -6  10   1     1485.81     1345.89     50.45 o
  -5  10   1      671.81      721.78     37.13 o
  -4  10   1      138.41      105.18     24.97 o
  -3  10   1     1236.29     1221.70     33.26 o
  -2  10   1     2338.77     2494.44     50.53 o
  -1  10   1    10890.45    11541.15    180.27 o
   0  10   1     6947.41     7401.95    140.53 o
   1  10   1       60.85       40.41     20.84 o
   2  10   1       60.54       85.03     12.64 o
   3  10   1     1349.79     1406.43     29.21 o
   4  10   1     1292.49     1292.82     36.16 o
   5  10   1     4101.58     4222.95    114.10 o
   6  10   1     1157.93     1301.88     59.09 o
   7  10   1      230.16      204.53     32.17 o
   8  10   1      161.33      157.60     33.21 o
   9  10   1      976.53      914.27     94.00 o
  -8  11   1     2547.60     2531.53    180.13 o
  -7  11   1      617.87      659.40     83.62 o
  -6  11   1      178.71       86.03     29.97 o
  -5  11   1      213.34      232.29     32.79 o
  -4  11   1     5124.70     5753.12    153.02 o
  -3  11   1     1736.11     1861.70     49.22 o
  -2  11   1     5339.23     5789.68    129.00 o
  -1  11   1      171.24      207.20     21.97 o
   0  11   1      109.65      132.00     22.87 o
   1  11   1      359.53      410.08     29.45 o
   2  11   1     4585.80     5009.69    100.83 o
   3  11   1      196.13      210.76     25.57 o
   4  11   1     2865.88     3009.76     69.33 o
   5  11   1       22.29       18.33     21.14 o
   6  11   1     2061.29     2117.57     81.51 o
   7  11   1      378.35      279.79     32.71 o
   8  11   1     2301.48     2200.72    128.97 o
  -7  12   1     2417.78     2434.43    162.00 o
  -6  12   1        6.28      -12.58     25.18 o
  -5  12   1     1647.88     1627.24     58.98 o
  -4  12   1       18.58       10.49     11.38 o
  -3  12   1     2310.80     2315.07     78.60 o
  -2  12   1       76.39       73.98     21.98 o
  -1  12   1     6663.82     7297.71    154.45 o
   0  12   1      304.62      300.39     30.36 o
   1  12   1     2047.01     1979.50     63.61 o
   2  12   1       61.12      108.43     22.49 o
   3  12   1      811.96      743.45     41.17 o
   4  12   1      233.65      233.38     20.07 o
   5  12   1     5029.35     5493.90    146.83 o
   6  12   1       39.04       20.66     42.52 o
   7  12   1      342.26      242.16     80.64 o
  -6  13   1       17.79      -52.72     94.48 o
  -5  13   1       11.91       25.92     41.93 o
  -4  13   1     4009.64     4422.43    151.39 o
  -3  13   1       74.04       70.46     31.70 o
  -2  13   1     1648.02     1673.90     63.50 o
  -1  13   1      106.65      106.26     25.21 o
   0  13   1      663.37      645.57     48.31 o
   1  13   1       35.70       37.31     27.21 o
   2  13   1     4558.45     5084.10    150.32 o
   3  13   1       88.78       87.21     28.21 o
   4  13   1      213.74      167.87     35.38 o
   5  13   1      130.99      107.03     52.81 o
  -3  14   1      202.00       83.65     38.56 o
  -2  14   1      446.47      343.50     42.83 o
  -1  14   1     3863.81     4123.02    140.29 o
   0  14   1      480.23      454.19     64.26 o
   1  14   1     1486.83     1559.87     74.84 o
   2  14   1       61.25       26.57     41.68 o
   3  14   1     1157.40      978.65     74.39 o
  -6 -13   2       33.08       59.41     73.48 o
  -7 -12   2        6.85      -23.80     29.76 o
  -6 -12   2     2915.08     2956.19    263.39 o
  -5 -12   2      735.87      826.66    126.68 o
  -1 -12   2       24.86      -46.76     64.18 o
   0 -12   2     2401.61     2511.01    203.51 o
   1 -12   2      378.23      437.07     89.71 o
   6 -12   2      708.89      623.88     86.85 o
   7 -12   2       87.13       36.54     48.79 o
  -8 -11   2      128.52      110.86     47.12 o
  -7 -11   2       48.85       67.97     39.13 o
  -6 -11   2      337.59      329.94     67.63 o
  -5 -11   2     4432.68     4865.84    171.70 o
  -4 -11   2     4072.86     4246.22    358.22 o
  -3 -11   2     6373.46     6055.05    336.87 o
  -2 -11   2       12.24       17.66     55.58 o
  -1 -11   2        4.97       35.08     58.46 o
   0 -11   2      119.64       93.05     55.35 o
   1 -11   2     5664.08     5447.17    304.66 o
   2 -11   2     1183.61     1215.31    118.34 o
   3 -11   2     1904.74     1853.49    158.17 o
   5 -11   2     1631.57     1475.59    125.49 o
   6 -11   2      673.63      752.42     64.27 o
   7 -11   2     3205.73     3559.31    305.85 o
   8 -11   2      351.30      202.04     50.41 o
 -10 -10   2       84.29       70.09     45.35 o
  -9 -10   2      124.70       97.35     53.26 o
  -8 -10   2     1672.63     1711.98     82.68 o
  -7 -10   2      753.37      889.25     54.47 o
  -6 -10   2     1102.72     1060.97    127.16 o
  -5 -10   2      464.71      419.05     34.54 o
  -4 -10   2      540.77      554.78     48.50 o
  -3 -10   2     1370.41     1227.06     80.02 o
  -2 -10   2     4186.10     4267.17    249.07 o
  -1 -10   2     5377.09     5044.68    266.25 o
   0 -10   2     2416.87     2479.76    169.15 o
   1 -10   2      374.66      336.63     66.80 o
   2 -10   2      765.91      650.35     80.87 o
   3 -10   2     1945.06     1821.53    140.99 o
   4 -10   2     4291.37     4646.78    174.04 o
   5 -10   2     1721.69     1849.34     87.63 o
   6 -10   2      563.10      532.28     52.10 o
   7 -10   2       53.60       82.77     90.78 o
   8 -10   2      639.66      565.14     73.96 o
   9 -10   2      890.45      796.92     84.51 o
 -10  -9   2     1944.02     2002.60    202.04 o
  -9  -9   2      974.17      920.02     63.98 o
  -8  -9   2     1213.62     1183.85     64.42 o
  -7  -9   2      125.84      130.60     24.97 o
  -6  -9   2     1312.62     1329.92     50.29 o
  -5  -9   2     3616.65     3741.96    143.94 o
  -4  -9   2     7088.71     7436.59    180.58 o
  -3  -9   2     6711.95     6948.28    216.82 o
  -2  -9   2     6398.32     6320.82    278.90 o
  -1  -9   2      352.04      295.59     70.14 o
   0  -9   2     3367.78     3415.45    192.53 o
   1  -9   2     7387.40     7511.55    363.58 o
   2  -9   2     3564.71     3481.30    188.24 o
   3  -9   2      972.27     1090.70     67.05 o
   4  -9   2       47.78      134.35     36.39 o
   5  -9   2      581.57      604.58     42.44 o
   6  -9   2     2109.25     2398.85    105.80 o
   7  -9   2     1238.71     1252.69    122.27 o
   8  -9   2     1343.53     1393.60     67.94 o
   9  -9   2      477.89      447.74     42.28 o
  10  -9   2       86.71      152.77     51.19 o
 -11  -8   2     1136.46      978.80     92.32 o
 -10  -8   2      239.70      233.84     44.19 o
  -9  -8   2      421.87      422.89     42.96 o
  -8  -8   2      592.04      644.33     52.84 o
  -7  -8   2     6031.57     6569.51    164.57 o
  -6  -8   2     1244.55     1378.55    105.51 o
  -5  -8   2     1004.16     1067.31     45.04 o
  -4  -8   2      259.18      239.68     21.99 o
  -3  -8   2     5450.45     5523.92    134.64 o
  -2  -8   2      673.06      555.41     75.63 o
  -1  -8   2    11822.94    11468.57    469.04 o
   0  -8   2      880.17      913.74     78.73 o
   1  -8   2      440.04      334.48     61.08 o
   2  -8   2        1.95      104.25     49.15 o
   3  -8   2     6938.41     6947.86    168.00 o
   4  -8   2     1061.35     1004.40     47.02 o
   5  -8   2     9699.13    10420.55    238.96 o
   6  -8   2      135.77      165.27     18.42 o
   7  -8   2      220.69      203.34     22.70 o
   8  -8   2      894.48      914.41     49.45 o
   9  -8   2     2585.88     2610.03    115.51 o
  10  -8   2      625.46      547.97     87.04 o
  11  -8   2      814.40      734.58     92.67 o
 -12  -7   2       91.44       29.30     45.39 o
 -11  -7   2      112.65       92.24     42.53 o
 -10  -7   2     3276.32     3426.43    136.66 o
  -9  -7   2      274.11      256.31     54.36 o
  -8  -7   2     1202.44     1231.52     58.31 o
  -7  -7   2      242.08      316.88     27.72 o
  -6  -7   2     1535.41     1540.75     49.42 o
  -5  -7   2     3109.77     3352.90     76.34 o
  -4  -7   2    18377.47    19556.78    379.62 o
  -3  -7   2      423.46      412.65     27.04 o
  -2  -7   2      164.09      134.39     15.30 o
  -1  -7   2      504.53      366.21     52.72 o
   0  -7   2     7577.13     7407.06    309.91 o
   1  -7   2      173.04      122.15     43.66 o
   2  -7   2    16637.01    16389.41    696.76 o
   3  -7   2      725.78      804.29     37.92 o
   4  -7   2     1186.58     1031.55     82.15 o
   5  -7   2      826.25      897.74     33.54 o
   6  -7   2     7135.51     7603.73    160.14 o
   7  -7   2      100.47       85.17     22.56 o
   8  -7   2     3241.19     3460.51    109.10 o
   9  -7   2      170.10      218.79     35.44 o
  10  -7   2       11.26       41.12     31.86 o
  11  -7   2       95.47       59.52     36.84 o
 -12  -6   2       80.35       73.09     38.05 o
 -11  -6   2     2033.74     1813.20    199.51 o
 -10  -6   2      490.58      558.56     48.31 o
  -9  -6   2     1139.79     1089.50     68.02 o
  -8  -6   2      125.38      131.06     44.22 o
  -7  -6   2     9687.98    10092.52    207.31 o
  -6  -6   2      616.08      611.00     33.45 o
  -5  -6   2     3768.15     3948.18     89.49 o
  -4  -6   2      188.92      153.26     17.40 o
  -3  -6   2     6384.18     6298.27    161.02 o
  -2  -6   2      597.33      545.99     22.76 o
  -1  -6   2    19154.58    18736.19    691.15 o
   0  -6   2      294.67      286.29     46.76 o
   1  -6   2     1614.87     1613.01    110.70 o
   2  -6   2        7.91      -20.71     25.82 o
   3  -6   2     8869.30     9207.16    220.53 o
   4  -6   2       40.34       66.88     16.59 o
   5  -6   2    13948.58    14458.54    234.74 o
   6  -6   2      100.17      101.85     16.33 o
   7  -6   2      148.14      106.52     19.90 o
   8  -6   2      255.86      274.72     39.49 o
   9  -6   2     3633.79     3686.13    117.79 o
  10  -6   2        9.20        0.32     25.85 o
  11  -6   2     1141.85      929.95     81.14 o
  12  -6   2      208.69      193.58     51.32 o
 -12  -5   2      222.55      161.55     50.57 o
 -11  -5   2       66.82      -31.31     31.31 o
 -10  -5   2     5028.28     4661.89    289.46 o
  -9  -5   2      348.13      290.76     75.84 o
  -8  -5   2     1407.48     1337.11     57.32 o
  -7  -5   2      666.97      733.72     34.38 o
  -6  -5   2     1636.84     1851.02     54.66 o
  -5  -5   2      230.96      209.78     24.24 o
  -4  -5   2    14501.37    13938.70    253.68 o
  -3  -5   2      155.05      142.94     15.84 o
  -2  -5   2     3615.77     3283.63     81.79 o
  -1  -5   2      657.17      652.96     37.83 o
   0  -5   2    25265.31    22518.21    817.12 o
   1  -5   2    13407.50    13180.85    523.31 o
   2  -5   2    17794.70    16736.86    342.04 o
   3  -5   2      819.32      784.71     22.27 o
   4  -5   2      372.69      366.36     21.15 o
   5  -5   2       87.11       92.42     15.09 o
   6  -5   2     4938.87     4967.87     95.60 o
   7  -5   2     1200.16     1173.22     48.34 o
   8  -5   2     5140.45     4931.20    330.45 o
   9  -5   2      627.68      416.59     50.90 o
  10  -5   2      108.49       82.47     23.78 o
  11  -5   2      486.66      394.86    222.35 o
  12  -5   2     2031.54     1920.97    119.31 o
 -13  -4   2     1367.21     1467.05    128.05 o
 -12  -4   2      935.29      837.13     76.05 o
 -11  -4   2     1926.91     2024.61    101.51 o
 -10  -4   2      229.35      191.13     39.29 o
  -9  -4   2     2271.73     2088.12    101.24 o
  -8  -4   2     1775.11     1758.68     66.75 o
  -7  -4   2     3318.02     3259.55     97.08 o
  -6  -4   2     1774.20     1785.19     48.62 o
  -5  -4   2     2330.54     2369.34     58.30 o
  -4  -4   2      952.91      977.61     32.84 o
  -3  -4   2    16356.52    16342.81    295.42 o
  -2  -4   2     1530.63     1383.57     39.80 o
  -1  -4   2    24454.29    24907.66    507.67 o
   0  -4   2     9654.62     8869.29    366.46 o
   1  -4   2      242.37      227.86     20.31 o
   2  -4   2    19775.61    20959.66    421.20 o
   3  -4   2    19297.56    19106.55    300.31 o
   4  -4   2     3766.53     3578.23     69.10 o
   5  -4   2    14057.67    13523.68    221.41 o
   6  -4   2      508.40      545.28     23.40 o
   7  -4   2      112.78       94.67     16.15 o
   8  -4   2     2076.79     1969.83    115.50 o
   9  -4   2     2701.19     2674.67    127.10 o
  10  -4   2     2426.76     2233.39    173.83 o
  11  -4   2     1098.83      952.90     62.17 o
  12  -4   2      101.70       46.90     37.30 o
 -13  -3   2      161.25       50.75     96.74 o
 -12  -3   2       98.46      126.07     42.10 o
 -11  -3   2      754.51      701.02     88.15 o
 -10  -3   2     2080.82     2095.58    113.82 o
  -9  -3   2     5341.98     5610.94    192.07 o
  -8  -3   2     1828.89     1792.09     79.61 o
  -7  -3   2      424.18      471.40     25.37 o
  -6  -3   2       35.52       49.50     16.84 o
  -5  -3   2    16988.89    15895.01    285.31 o
  -4  -3   2    18559.26    17938.61    318.78 o
  -3  -3   2     4877.15     4029.87     86.55 o
  -2  -3   2     5645.29     7002.96    132.29 o
  -1  -3   2      362.18      418.48     16.44 o
   0  -3   2      933.95      707.61     52.96 o
   1  -3   2     7590.44     7388.15    189.87 o
   2  -3   2     8664.78     7796.47    145.68 o
   3  -3   2     5751.91     6172.47    106.91 o
   4  -3   2      828.02      753.51     23.28 o
   5  -3   2       35.44       -8.95     12.50 o
   6  -3   2     7714.57     7495.03    168.44 o
   7  -3   2     6164.98     6443.09    242.23 o
   8  -3   2     3738.93     3727.98    110.05 o
   9  -3   2      138.21      104.24     33.85 o
  10  -3   2      231.35      255.88     44.90 o
  11  -3   2      811.05      792.91     60.08 o
  12  -3   2      764.98      533.04     64.34 o
  13  -3   2      947.48      979.49    101.15 o
 -13  -2   2      659.13      694.11     94.70 o
 -12  -2   2      954.54      857.53     92.99 o
 -11  -2   2      998.75      916.26     76.87 o
 -10  -2   2      581.04      494.36     56.18 o
  -9  -2   2     1434.10     1469.14     76.86 o
  -8  -2   2     3860.83     4097.48    137.96 o
  -7  -2   2     5756.15     5574.93    169.96 o
  -6  -2   2     4801.43     4478.03    106.61 o
  -5  -2   2      280.41      314.50     24.98 o
  -4  -2   2     4093.10     3900.63     83.88 o
  -3  -2   2    12628.06    11985.70    219.95 o
  -2  -2   2    12522.99    10750.36    197.04 o
  -1  -2   2     4270.57     3300.92     97.67 o
   0  -2   2    12559.22    11038.90    391.50 o
   1  -2   2      688.20      706.35     26.91 o
   2  -2   2     7564.51     7725.61    166.98 o
   3  -2   2    11033.52    10074.96    184.16 o
   4  -2   2    29604.03    27820.14    477.56 o
   5  -2   2     5071.93     5001.83    100.13 o
   6  -2   2     3980.54     3977.89     83.90 o
   7  -2   2      186.55      199.65     29.32 o
   8  -2   2     5764.59     5652.01    148.40 o
   9  -2   2      910.78      995.75     54.08 o
  10  -2   2     4672.48     4933.77    167.17 o
  11  -2   2      114.35      158.36     43.96 o
  12  -2   2      203.56      176.37     47.52 o
  13  -2   2      147.71      234.44     65.93 o
 -13  -1   2       26.84       58.42     45.18 o
 -12  -1   2      116.70       93.27     99.01 o
 -11  -1   2     2961.30     2945.03    158.51 o
 -10  -1   2      146.28      116.11     52.84 o
  -9  -1   2     5868.07     6239.69    223.54 o
  -8  -1   2      579.88      697.61     39.56 o
  -7  -1   2     1021.81     1068.31     46.19 o
  -6  -1   2       35.25       38.46     10.23 o
  -5  -1   2    21424.18    20211.86    416.74 o
  -4  -1   2      466.40      508.61     30.95 o
  -3  -1   2    64455.67    57095.89   1349.67 o
  -2  -1   2     9487.81     8485.54    187.94 o
  -1  -1   2      777.91      472.62     29.83 o
   0  -1   2     2673.65     2237.84     88.51 o
   1  -1   2    51088.57    47477.16   1105.62 o
   2  -1   2       79.12      234.25     22.95 o
   3  -1   2       40.67      253.18     25.98 o
   4  -1   2     1732.35     1580.20     85.89 o
   5  -1   2    18140.70    17423.03    349.38 o
   6  -1   2     3588.92     3490.55     78.83 o
   7  -1   2    11144.97    10901.28    241.67 o
   8  -1   2      839.43      856.68     56.56 o
   9  -1   2     2397.92     2598.94     96.30 o
  10  -1   2      490.25      598.17     78.68 o
  11  -1   2     2641.30     2783.42    130.93 o
  12  -1   2      329.12      294.29     47.57 o
  13  -1   2     1420.17     1344.39    115.63 o
 -13   0   2        7.92        7.40     52.38 o
 -12   0   2     2363.97     2704.77    167.43 o
 -11   0   2      422.85      468.64     69.75 o
 -10   0   2     1217.33     1139.88     72.92 o
  -9   0   2      414.23      506.18     47.11 o
  -8   0   2     8153.52     8532.66    204.03 o
  -7   0   2      320.15      320.31     35.46 o
  -6   0   2     1100.19      885.69     26.72 o
  -5   0   2      685.53      716.51     34.51 o
  -4   0   2     2401.39     2836.97     77.43 o
  -3   0   2        5.73       92.60     18.00 o
  -2   0   2    39832.96    33682.16    834.80 o
   1   0   2       52.81       25.53     19.81 o
   2   0   2      233.97      373.26     23.05 o
   3   0   2      170.79      112.74     21.82 o
   4   0   2    22012.38    20207.76    510.91 o
   5   0   2       78.86       33.92     28.02 o
   6   0   2     1826.28     2035.42    106.40 o
   7   0   2      405.44      536.16    103.78 o
   8   0   2     1933.53     2015.15    159.49 o
   9   0   2      103.78      122.56     34.47 o
  10   0   2     7834.36     8458.33    273.77 o
  11   0   2       43.97       37.99     42.99 o
  12   0   2       10.15      -29.75     42.02 o
  13   0   2      187.46      263.40     79.92 o
 -13   1   2       26.03       21.00     50.99 o
 -12   1   2      127.64       95.13     83.14 o
 -11   1   2     2926.46     3137.13    166.25 o
 -10   1   2      184.95      198.57     41.79 o
  -9   1   2     6017.67     6381.78    185.29 o
  -8   1   2      556.02      703.65     50.93 o
  -7   1   2     1054.37     1144.06     49.34 o
  -6   1   2       43.37       54.08     20.79 o
  -5   1   2    21443.54    20826.90    429.03 o
  -4   1   2      543.04      544.10     37.68 o
  -3   1   2    64738.77    57296.92    955.76 o
  -2   1   2     9659.42     8653.19    232.13 o
  -1   1   2      920.80      613.67     25.73 o
   0   1   2     2721.46     2432.98     68.82 o
   1   1   2    50225.47    45847.53   1062.90 o
   2   1   2      117.37      216.68     18.98 o
   3   1   2       63.15      253.88     43.19 o
   4   1   2     1660.58     1530.98     60.44 o
   5   1   2    18096.51    17469.68    349.52 o
   6   1   2     3635.30     3591.50     98.69 o
   7   1   2    11312.89    11613.00    302.21 o
   8   1   2      858.53      834.06     59.14 o
   9   1   2     2409.26     2318.91    118.50 o
  10   1   2      432.07      360.29     55.09 o
  11   1   2     2612.62     2657.91    130.56 o
  12   1   2      327.27      340.95     59.26 o
  13   1   2     1420.76     1452.92    138.07 o
 -13   2   2      633.12      637.43     97.68 o
 -12   2   2      934.98     1002.14     94.88 o
 -11   2   2     1059.46     1038.33     72.54 o
 -10   2   2      570.84      592.15     68.83 o
  -9   2   2     1463.73     1425.95    108.13 o
  -8   2   2     3877.14     4054.84    178.09 o
  -7   2   2     5716.17     5571.21    116.47 o
  -6   2   2     4498.32     4265.11     93.45 o
  -5   2   2      245.88      277.87     18.05 o
  -4   2   2     4168.48     4055.02     99.02 o
  -3   2   2    12470.33    11744.01    246.95 o
  -2   2   2    12380.73    11010.33    282.86 o
  -1   2   2     4295.52     3191.55     91.79 o
   0   2   2    12439.24    10477.46    164.28 o
   1   2   2      624.92      650.81     20.58 o
   2   2   2     7487.42     7667.87    201.41 o
   3   2   2    10973.74    10380.99    272.16 o
   4   2   2    29370.57    28703.46    553.82 o
   5   2   2     5120.73     4994.06    126.82 o
   6   2   2     3927.08     3965.32     96.19 o
   7   2   2      211.40      260.53     30.48 o
   8   2   2     5706.00     5882.59    182.66 o
   9   2   2      902.33      839.66    120.60 o
  10   2   2     4703.65     4965.50    281.17 o
  11   2   2      134.50      166.91     54.01 o
  12   2   2      202.59      219.78     57.74 o
  13   2   2      149.98      287.96    119.76 o
 -13   3   2      151.89       42.46     70.85 o
 -12   3   2       93.41      -19.01     45.17 o
 -11   3   2      707.58      693.57     66.59 o
 -10   3   2     2111.27     2111.57     95.07 o
  -9   3   2     5391.01     5719.41    173.41 o
  -8   3   2     1793.46     1744.87     97.33 o
  -7   3   2      411.11      422.60     26.15 o
  -6   3   2       97.31      125.02     18.54 o
  -5   3   2    17285.48    16427.23    291.21 o
  -4   3   2    18607.23    17964.14    316.15 o
  -3   3   2     4646.75     3922.53     88.57 o
  -2   3   2     5670.25     7072.68    238.07 o
  -1   3   2      340.52      505.97     99.13 o
   0   3   2      874.95      691.28     22.46 o
   1   3   2     7758.62     7711.00    136.11 o
   2   3   2     8874.09     7829.17    170.01 o
   3   3   2     5796.74     6248.05    141.63 o
   4   3   2      792.97      719.50     28.21 o
   5   3   2        8.16       30.61     15.39 o
   6   3   2     7532.03     7789.04    265.14 o
   7   3   2     6153.59     6623.38    151.87 o
   8   3   2     3764.97     3759.19    134.86 o
   9   3   2       97.69       58.93     35.83 o
  10   3   2      197.10      136.84     42.36 o
  11   3   2      803.33      804.83    159.01 o
  12   3   2      752.49      845.43     76.91 o
  13   3   2      933.36      659.43    142.67 o
 -13   4   2     1348.82     1241.08    162.00 o
 -12   4   2      922.52      862.14     93.17 o
 -11   4   2     1992.73     1929.69    105.38 o
 -10   4   2      260.17      206.64     37.82 o
  -9   4   2     2272.60     2215.08     97.82 o
  -8   4   2     1771.22     1894.48     64.67 o
  -7   4   2     3404.58     3463.84     94.46 o
  -6   4   2     1744.37     1708.24     47.80 o
  -5   4   2     2346.04     2234.16     54.52 o
  -4   4   2      970.30     1001.69     31.46 o
  -3   4   2    16187.62    16044.57    261.87 o
  -2   4   2     1426.46     1201.61     45.67 o
  -1   4   2    24253.62    24856.88    452.83 o
   0   4   2     9612.12     9460.82    145.64 o
   1   4   2      205.99      194.69      9.45 o
   2   4   2    19759.90    20866.46    323.72 o
   3   4   2    19042.60    18825.27    383.61 o
   4   4   2     3737.22     3539.58     85.29 o
   5   4   2    14047.46    14021.72    295.71 o
   6   4   2      506.38      468.58     58.20 o
   7   4   2       95.36      104.89     22.62 o
   8   4   2     2112.71     2233.71     74.95 o
   9   4   2     2729.26     2820.55    137.06 o
  10   4   2     2420.46     2391.95    137.62 o
  11   4   2     1096.16     1044.06    200.16 o
  12   4   2       92.20       63.96     49.14 o
 -12   5   2      221.47      157.49    107.96 o
 -11   5   2       50.52      135.96     40.64 o
 -10   5   2     5095.42     5445.88    206.73 o
  -9   5   2      327.84      296.00     70.38 o
  -8   5   2     1364.51     1314.93     57.19 o
  -7   5   2      691.38      679.65     36.81 o
  -6   5   2     1665.45     1720.90     50.85 o
  -5   5   2      275.49      317.93     26.35 o
  -4   5   2    14160.53    13471.25    227.86 o
  -3   5   2       97.08       84.04     13.83 o
  -2   5   2     3701.70     3439.05     77.60 o
  -1   5   2      647.40      609.00     25.91 o
   0   5   2    25855.23    25346.54    408.92 o
   1   5   2    13693.89    13869.55    187.69 o
   2   5   2    17410.99    16332.22    261.36 o
   3   5   2      845.39      792.73     22.97 o
   4   5   2      385.76      373.27     42.54 o
   5   5   2       79.81      114.19     21.48 o
   6   5   2     5012.49     5335.71    132.99 o
   7   5   2     1152.33     1217.15     52.28 o
   8   5   2     5059.34     5452.38    224.70 o
   9   5   2      662.96      555.76     80.40 o
  10   5   2       82.42       52.29     38.40 o
  11   5   2      462.34      513.05     63.70 o
  12   5   2     2033.97     1923.40    198.26 o
 -12   6   2       71.32        2.86     62.98 o
 -11   6   2     2041.47     1886.00    111.41 o
 -10   6   2      459.43      487.35     52.43 o
  -9   6   2     1106.47     1213.37     85.22 o
  -8   6   2      123.13      140.22     39.79 o
  -7   6   2     9623.92     9905.55    206.51 o
  -6   6   2      638.65      652.02     31.53 o
  -5   6   2     3722.49     3902.44    107.26 o
  -4   6   2      220.33      203.23     18.59 o
  -3   6   2     6452.65     6429.20    109.69 o
  -2   6   2      577.14      534.17     41.53 o
  -1   6   2    19483.04    19402.23    317.68 o
   0   6   2      302.96      351.46     17.64 o
   1   6   2     1694.58     1756.26     35.80 o
   2   6   2        7.09       12.31     13.39 o
   3   6   2     8885.46     9027.16    154.28 o
   4   6   2       48.73       74.08     16.98 o
   5   6   2    13832.04    14467.56    315.59 o
   6   6   2       85.99       83.27     25.20 o
   7   6   2      141.71      120.53     29.00 o
   8   6   2      285.19      240.67     34.85 o
   9   6   2     3634.84     3628.31    168.64 o
  10   6   2       10.09       57.19     52.63 o
  11   6   2     1132.50     1183.28     95.40 o
  12   6   2      200.75      198.50     83.50 o
 -12   7   2       93.11      129.07     94.72 o
 -11   7   2      114.49       27.29     54.06 o
 -10   7   2     3287.09     3610.63    204.34 o
  -9   7   2      290.97      310.90     43.67 o
  -8   7   2     1261.41     1210.86     50.28 o
  -7   7   2      226.25      271.36     25.90 o
  -6   7   2     1535.64     1528.85     49.26 o
  -5   7   2     3071.96     3110.40     77.94 o
  -4   7   2    18101.23    19130.18    322.30 o
  -3   7   2      387.83      431.45     24.39 o
  -2   7   2      249.43      274.82     27.49 o
  -1   7   2      484.48      427.03     19.58 o
   0   7   2     7750.93     8025.88    121.97 o
   1   7   2      184.17      133.54     12.56 o
   2   7   2    16385.36    16628.89    228.27 o
   3   7   2      718.57      721.58     23.82 o
   4   7   2     1203.80     1084.85     34.76 o
   5   7   2      757.39      811.28     42.43 o
   6   7   2     7236.86     7775.08    235.93 o
   7   7   2       79.88       71.96     25.10 o
   8   7   2     3186.93     3356.92    121.93 o
   9   7   2      202.55      171.08     42.58 o
  10   7   2       21.15       74.20     41.56 o
  11   7   2       81.04      218.12     60.12 o
 -11   8   2     1151.23     1080.75    132.65 o
 -10   8   2      210.13      219.49     86.60 o
  -9   8   2      444.25      338.96     46.65 o
  -8   8   2      620.65      654.21     38.50 o
  -7   8   2     5998.91     6441.53    160.34 o
  -6   8   2     1201.97     1336.47     48.94 o
  -5   8   2     1035.53     1037.86     39.20 o
  -4   8   2      301.50      280.43     29.23 o
  -3   8   2     5519.97     5578.94    111.42 o
  -2   8   2      706.78      665.37     32.12 o
  -1   8   2    12065.57    12600.11    198.95 o
   0   8   2      865.78      789.21     24.46 o
   1   8   2      431.62      409.17     20.22 o
   2   8   2        6.10        5.05      8.51 o
   3   8   2     6997.65     7110.42    120.20 o
   4   8   2     1093.53     1027.94     60.99 o
   5   8   2     9823.42    10049.36    232.11 o
   6   8   2      138.00      149.50     28.19 o
   7   8   2      212.36      211.01     30.30 o
   8   8   2      936.11      873.31     52.99 o
   9   8   2     2549.53     2373.45    141.93 o
  10   8   2      632.33      525.08     69.71 o
  11   8   2      818.42      643.39     81.01 o
 -10   9   2     1908.97     2130.96    167.96 o
  -9   9   2      933.14      951.44    110.23 o
  -8   9   2     1195.80     1160.61     58.92 o
  -7   9   2      109.56       81.61     23.99 o
  -6   9   2     1287.51     1232.97     57.34 o
  -5   9   2     3562.61     3600.96     96.89 o
  -4   9   2     7186.88     7294.29    166.21 o
  -3   9   2     6795.84     7059.39    139.77 o
  -2   9   2     6350.14     6630.99    109.29 o
  -1   9   2      368.33      438.12     22.73 o
   0   9   2     3209.31     3343.27     63.95 o
   1   9   2     7574.62     7953.08    129.18 o
   2   9   2     3583.72     3797.12     78.34 o
   3   9   2     1040.16     1099.16     31.40 o
   4   9   2       39.26       24.15     11.23 o
   5   9   2      597.49      591.57     36.60 o
   6   9   2     2108.09     2138.60     80.44 o
   7   9   2     1128.45     1098.79     59.86 o
   8   9   2     1328.14     1268.01     70.48 o
   9   9   2      481.19      346.48     58.96 o
  10   9   2      100.44       65.82    145.41 o
 -10  10   2       94.59       34.83     72.53 o
  -9  10   2      120.13      145.29     72.53 o
  -8  10   2     1665.72     1529.08    105.56 o
  -7  10   2      825.51      747.51     47.49 o
  -6  10   2     1075.36     1019.77     75.83 o
  -5  10   2      481.48      419.35     32.73 o
  -4  10   2      529.78      508.56     29.45 o
  -3  10   2     1352.96     1322.54     39.04 o
  -2  10   2     4135.11     4465.91     84.46 o
  -1  10   2     5313.82     5412.63     91.39 o
   0  10   2     2337.75     2456.31     54.80 o
   1  10   2      359.49      271.49     23.56 o
   2  10   2      699.11      690.87     26.31 o
   3  10   2     1931.24     2082.91     50.97 o
   4  10   2     4371.93     4670.01     92.59 o
   5  10   2     1764.13     1698.51     67.46 o
   6  10   2      532.92      409.33     36.41 o
   7  10   2       63.92       75.70     29.83 o
   8  10   2      610.12      490.30     53.21 o
   9  10   2      910.63      824.28     73.89 o
  -8  11   2      122.15      118.97     89.83 o
  -7  11   2       54.11       69.31     30.13 o
  -6  11   2      352.97      409.34     73.03 o
  -5  11   2     4461.14     4551.90    121.73 o
  -4  11   2     4119.97     4435.71    105.91 o
  -3  11   2     6457.40     7086.30    135.26 o
  -2  11   2       10.40       16.08     11.00 o
  -1  11   2       14.97       15.95     11.39 o
   0  11   2       75.74       59.43     12.33 o
   1  11   2     5714.60     5940.72    122.97 o
   2  11   2     1191.79     1201.71     57.28 o
   3  11   2     1906.38     1931.82     55.61 o
   4  11   2      123.64      141.00     18.75 o
   5  11   2     1687.60     1708.85     60.43 o
   6  11   2      662.64      583.01     40.35 o
   7  11   2     3203.94     3321.66    131.19 o
   8  11   2      362.47      260.67     42.28 o
  -7  12   2        2.43       -2.59     24.86 o
  -6  12   2     2880.63     3225.69    161.67 o
  -5  12   2      710.51      776.83     41.75 o
  -4  12   2      924.78      950.90     55.26 o
  -3  12   2       31.47        9.26     14.28 o
  -2  12   2     4495.73     4907.18    127.20 o
  -1  12   2       17.05       51.09     23.66 o
   0  12   2     2391.81     2568.08    103.94 o
   1  12   2      380.52      359.94     28.01 o
   2  12   2      690.40      663.09     38.90 o
   3  12   2       21.04       12.42     13.76 o
   4  12   2     5493.57     6121.96    153.11 o
   5  12   2       18.04       23.63     37.91 o
   6  12   2      704.31      576.62     57.48 o
   7  12   2       91.21      -16.78     70.43 o
  -6  13   2       46.45       84.23     91.73 o
  -5  13   2     3307.41     3166.77    128.20 o
  -4  13   2        2.94        4.68     22.43 o
  -3  13   2     2243.21     2273.04     84.88 o
  -2  13   2       28.05       29.71     25.67 o
  -1  13   2      110.09      101.99     30.72 o
   0  13   2       82.30       78.35     24.54 o
   1  13   2     4601.19     5164.01    152.25 o
   2  13   2       38.16       31.59     36.39 o
   3  13   2     1367.84     1451.81     58.10 o
   4  13   2       72.17       25.37     38.84 o
   5  13   2      719.18      572.23     75.31 o
  -3  14   2      207.39      146.17     35.11 o
  -2  14   2     2823.14     2848.60    111.33 o
  -1  14   2      722.61      703.95     48.79 o
   0  14   2     2141.61     2233.84     89.01 o
   1  14   2      125.81       94.63     57.73 o
   2  14   2     1549.67     1401.72     87.15 o
  -2 -13   3       26.20       17.42     64.18 o
  -1 -13   3      118.29      215.67     81.60 o
   0 -13   3     3387.35     3490.60    282.00 o
   1 -13   3       61.65      101.39     72.29 o
  -7 -12   3     2141.06     2438.44    125.88 o
  -6 -12   3     1073.13     1015.14    147.44 o
  -5 -12   3       43.87       -2.86     87.32 o
  -4 -12   3       19.47      -26.24     64.42 o
  -3 -12   3     5251.19     5032.27    328.28 o
  -2 -12   3       76.39       20.52     64.42 o
  -1 -12   3     1942.08     2181.30    178.22 o
   0 -12   3       74.28        8.82     58.21 o
   1 -12   3      220.00      101.39     63.70 o
   2 -12   3      131.14      121.20     66.33 o
   3 -12   3     5014.57     5361.99    353.57 o
   6 -12   3       29.32       41.99     58.69 o
  -8 -11   3      111.36      113.95     36.30 o
  -7 -11   3      312.43      269.10     41.70 o
  -6 -11   3     3596.78     4091.55    165.78 o
  -5 -11   3     1602.06     1695.59    104.14 o
  -4 -11   3     4399.18     4864.67    273.65 o
  -3 -11   3      278.74      170.11     70.38 o
  -2 -11   3       96.90       20.52     87.80 o
  -1 -11   3      308.24      333.29     76.10 o
   0 -11   3     2989.36     2807.09    186.57 o
   1 -11   3     1249.37     1291.89    124.77 o
   2 -11   3     1981.27     1878.78    135.99 o
   3 -11   3        5.19      -37.45     51.77 o
   4 -11   3      580.69      512.70     83.02 o
   5 -11   3      703.75      690.20     69.83 o
   6 -11   3     4461.11     5065.82    231.18 o
   7 -11   3      488.71      354.99    137.06 o
   8 -11   3      760.97      599.75     63.58 o
 -10 -10   3       94.21       34.79     48.94 o
  -9 -10   3     1632.57     1637.34    136.08 o
  -8 -10   3     1272.66     1315.54     72.30 o
  -7 -10   3     2879.95     3267.50    110.73 o
  -6 -10   3      451.42      472.19     34.59 o
  -5 -10   3       93.38       94.06     42.19 o
  -4 -10   3      339.37      324.84     92.57 o
  -3 -10   3     2583.84     2563.78    117.28 o
  -2 -10   3     4116.35     4007.59    237.86 o
  -1 -10   3     5436.00     5181.63    266.73 o
   0 -10   3      623.06      501.96     73.00 o
   1 -10   3      514.23      398.18     66.80 o
   2 -10   3     1211.19     1192.40    104.25 o
   3 -10   3     5498.09     5647.09    305.85 o
   4 -10   3     3117.20     3376.97    129.86 o
   5 -10   3     1518.65     1563.05     68.49 o
   6 -10   3      243.34      286.51     39.83 o
   7 -10   3      507.52      567.39     78.84 o
   8 -10   3      479.69      451.95     58.14 o
   9 -10   3     2159.36     2046.97    188.95 o
 -10  -9   3      669.85      660.42     88.24 o
  -9  -9   3     1589.98     1621.74     92.81 o
  -8  -9   3      129.03      157.99     30.91 o
  -7  -9   3     1097.14     1122.83     54.23 o
  -6  -9   3     2409.44     2543.85     85.74 o
  -5  -9   3     7330.40     7905.85    169.36 o
  -4  -9   3     3315.68     3525.19     97.10 o
  -3  -9   3     5636.81     5791.96    229.51 o
  -2  -9   3      235.57      223.07     82.31 o
  -1  -9   3     5259.59     4749.33    246.21 o
   0  -9   3     5275.78     5642.79    274.84 o
   1  -9   3     4309.04     4108.27    218.53 o
   2  -9   3     1345.51     1466.04    104.25 o
   3  -9   3       73.75      118.17    101.16 o
   4  -9   3      250.44      293.41     44.82 o
   5  -9   3     5557.98     5965.80    161.14 o
   6  -9   3     2201.18     2377.00    117.65 o
   7  -9   3     2432.08     2707.51    135.63 o
   8  -9   3      723.47      756.50    119.52 o
   9  -9   3       87.36      102.87     45.80 o
  10  -9   3      337.61      225.79     85.17 o
 -11  -8   3      281.86      245.85     41.23 o
 -10  -8   3       78.65       77.43     46.92 o
  -9  -8   3      458.44      448.22     44.52 o
  -8  -8   3     3912.06     4742.66    145.36 o
  -7  -8   3     1419.07     1466.97     52.96 o
  -6  -8   3      531.01      578.97     46.81 o
  -5  -8   3     1831.12     1764.73     53.14 o
  -4  -8   3     2596.19     2687.61     67.55 o
  -3  -8   3       74.66       92.26     18.57 o
  -2  -8   3     7429.37     7356.59    220.64 o
  -1  -8   3     1106.07     1005.60     99.73 o
   0  -8   3     1845.50     1966.82    128.60 o
   1  -8   3       82.51        5.72     49.38 o
   2  -8   3     3791.09     3737.05    185.85 o
   3  -8   3     1022.04      969.01     43.93 o
   4  -8   3    11046.15    11732.79    268.41 o
   5  -8   3      237.97      290.95     48.39 o
   6  -8   3      254.65      321.94     35.66 o
   7  -8   3     1179.36     1174.26     42.97 o
   8  -8   3     1664.33     1917.62     79.90 o
   9  -8   3      963.15      997.30     63.98 o
  10  -8   3     1170.48     1100.66    114.18 o
 -12  -7   3      181.29      196.74     59.84 o
 -11  -7   3     1445.76     1416.31    163.61 o
 -10  -7   3      241.19      217.65     77.17 o
  -9  -7   3     2889.13     3163.22    122.11 o
  -8  -7   3      362.32      414.90     36.77 o
  -7  -7   3     2241.74     2293.50     70.55 o
  -6  -7   3     1729.26     1884.42     58.60 o
  -5  -7   3    23829.67    25042.64    436.88 o
  -4  -7   3      236.59      256.38     29.64 o
  -3  -7   3     2150.05     2339.55     56.81 o
  -2  -7   3      322.95      271.48     36.58 o
  -1  -7   3     7123.77     6980.49    296.55 o
   0  -7   3     2201.09     2011.67    122.86 o
   1  -7   3    22751.06    22402.73    828.57 o
   2  -7   3      718.76      709.82     47.39 o
   3  -7   3     4411.43     4538.78    118.91 o
   4  -7   3      232.66      287.50     38.92 o
   5  -7   3     7110.52     7827.35    189.25 o
   6  -7   3      636.15      653.80     28.27 o
   7  -7   3     9134.98     9705.71    208.59 o
   8  -7   3      266.27      247.81     68.06 o
   9  -7   3       59.67       31.02     24.83 o
  10  -7   3      196.08      252.65     35.45 o
  11  -7   3     1410.61     1343.80    186.66 o
 -12  -6   3      910.47      656.60    166.83 o
 -11  -6   3      323.96      268.46     44.63 o
 -10  -6   3      276.59      253.63     38.76 o
  -9  -6   3      129.41      205.21     51.07 o
  -8  -6   3     4630.97     4841.60    122.72 o
  -7  -6   3       40.76       33.63     21.93 o
  -6  -6   3     6668.38     6577.44    141.73 o
  -5  -6   3      355.71      453.25     34.64 o
  -4  -6   3     5853.81     6003.70    165.87 o
  -3  -6   3     1011.54      947.53     39.98 o
  -2  -6   3    13109.88    12867.04    253.72 o
  -1  -6   3      142.68      176.93     35.08 o
   0  -6   3     2324.89     2264.56    131.69 o
   1  -6   3      769.80      798.76     81.60 o
   2  -6   3    23988.42    24905.09    507.51 o
   3  -6   3      401.41      375.49     20.53 o
   4  -6   3    13462.30    13991.73    257.36 o
   5  -6   3       69.48       68.56     12.19 o
   6  -6   3      414.63      390.84     20.56 o
   7  -6   3      144.24      127.68     18.42 o
   8  -6   3     4720.22     4781.04    126.09 o
   9  -6   3        0.52       16.43     19.28 o
  10  -6   3     1856.50     1724.52    109.64 o
  11  -6   3       81.90      111.96     39.64 o
 -13  -5   3       27.63      -60.98     62.13 o
 -12  -5   3      156.58      127.26     49.97 o
 -11  -5   3     2881.44     2712.01    155.34 o
 -10  -5   3      394.43      253.51     49.23 o
  -9  -5   3     1782.99     1696.82     83.80 o
  -8  -5   3      152.62      192.12     28.43 o
  -7  -5   3     2230.65     2134.61     65.27 o
  -6  -5   3      469.06      489.61     40.65 o
  -5  -5   3     9653.61     9904.21    201.45 o
  -4  -5   3     2017.03     1860.65    137.02 o
  -3  -5   3     2844.41     2567.24     60.27 o
  -2  -5   3       72.97       73.10     13.30 o
  -1  -5   3     2940.51     2684.59     89.42 o
   0  -5   3     4126.16     3967.04    181.79 o
   1  -5   3    43060.08    40695.05   1430.27 o
   2  -5   3     2053.90     2026.39     48.88 o
   3  -5   3     2304.49     2321.12     60.92 o
   4  -5   3      390.64      380.26     18.65 o
   5  -5   3     2976.21     2849.57     60.65 o
   6  -5   3     1460.13     1540.48     45.95 o
   7  -5   3     6660.23     6785.26    231.37 o
   8  -5   3      307.99      222.84     30.27 o
   9  -5   3      113.49       52.75     26.79 o
  10  -5   3      120.18       78.19     50.73 o
  11  -5   3     3056.92     2624.11    261.22 o
  12  -5   3      403.17      332.32     43.67 o
 -13  -4   3      464.85      400.98     94.60 o
 -12  -4   3      984.25      948.64     80.48 o
 -11  -4   3      617.24      540.91     56.10 o
 -10  -4   3      419.13      386.51     42.51 o
  -9  -4   3     1163.48     1110.16     59.12 o
  -8  -4   3     4601.08     4604.64    127.03 o
  -7  -4   3     2652.99     2799.61     83.98 o
  -6  -4   3     1664.18     1635.86     60.07 o
  -5  -4   3     1715.85     1894.07     60.26 o
  -4  -4   3    10964.07    10319.09    195.99 o
  -3  -4   3     1157.52     1177.69     35.14 o
  -2  -4   3    44611.43    43254.39    961.89 o
  -1  -4   3     2892.31     2548.57     57.65 o
   0  -4   3     3331.50     2919.69    144.10 o
   1  -4   3     4992.56     5447.18    107.40 o
   2  -4   3    39958.71    40301.26    671.29 o
   3  -4   3     4494.16     4151.82     83.77 o
   4  -4   3    13355.52    12882.50    210.27 o
   5  -4   3     1291.95     1137.58     33.04 o
   6  -4   3     1472.18     1339.11     36.89 o
   7  -4   3     2856.76     2894.28    155.61 o
   8  -4   3     2618.77     2322.47    112.03 o
   9  -4   3     1033.05      943.28     77.51 o
  10  -4   3     1438.94     1430.68     78.51 o
  11  -4   3      369.11      369.14     48.82 o
  12  -4   3      149.04      131.90     38.03 o
 -13  -3   3      349.17      324.88     64.72 o
 -12  -3   3      366.45      367.22     85.13 o
 -11  -3   3      936.03      981.42     67.46 o
 -10  -3   3     3367.70     3264.69    204.47 o
  -9  -3   3     1823.42     2021.89     92.44 o
  -8  -3   3      306.54      326.35     25.40 o
  -7  -3   3      450.30      477.94     27.82 o
  -6  -3   3     6943.88     6810.10    138.50 o
  -5  -3   3    16517.17    15968.89    294.32 o
  -4  -3   3     9112.33     8600.06    162.28 o
  -3  -3   3     2314.47     2135.13     52.51 o
  -2  -3   3      554.56      631.45     22.35 o
  -1  -3   3      824.70      816.83     39.84 o
   0  -3   3     9344.99     7878.70    210.08 o
   1  -3   3    10202.18    10109.02    204.02 o
   2  -3   3     4129.60     3853.07     87.40 o
   3  -3   3     3000.41     3053.13     57.88 o
   4  -3   3     1020.60     1029.97     27.10 o
   5  -3   3     3853.08     3630.28    104.23 o
   6  -3   3    13642.90    13292.87    389.61 o
   7  -3   3     7777.23     8134.21    209.64 o
   8  -3   3      773.48      792.59     44.22 o
   9  -3   3      175.19      163.24     34.48 o
  10  -3   3      942.85     1020.42     60.62 o
  11  -3   3     1297.77     1190.44     80.85 o
  12  -3   3     1626.93     1726.69    113.01 o
 -13  -2   3     1375.33     1293.13    172.01 o
 -12  -2   3      706.41      846.31     80.16 o
 -11  -2   3      389.47      481.46     60.59 o
 -10  -2   3      230.44      225.26     40.37 o
  -9  -2   3     1761.78     1990.99     95.23 o
  -8  -2   3     2836.71     2837.20     85.52 o
  -7  -2   3     8168.66     7809.90    177.64 o
  -6  -2   3     4625.81     4623.51    114.59 o
  -5  -2   3     2920.04     2722.51     80.67 o
  -4  -2   3     6274.05     6430.41    155.90 o
  -3  -2   3    14007.37    13949.10    293.36 o
  -2  -2   3    12326.36    13767.80    358.99 o
  -1  -2   3     3912.05     3559.18     98.55 o
   0  -2   3      358.42      451.02     17.67 o
   1  -2   3      160.56      370.64     24.98 o
   2  -2   3       46.23       98.36     16.85 o
   3  -2   3    16388.81    15111.74    382.58 o
   4  -2   3    12693.24    11404.73    292.17 o
   5  -2   3     6409.62     6415.38    147.52 o
   6  -2   3      976.97      954.57     38.50 o
   7  -2   3     5760.18     5881.47    144.90 o
   8  -2   3      278.42      272.91     34.27 o
   9  -2   3     4459.83     4517.20    148.92 o
  10  -2   3      263.04      270.64     37.22 o
  11  -2   3      354.49      369.57     45.68 o
  12  -2   3      174.67      224.97     58.38 o
  13  -2   3      827.18      710.65     88.21 o
 -13  -1   3      525.55      449.42     83.10 o
 -12  -1   3     1059.54      971.37     92.86 o
 -11  -1   3        4.01       10.91     42.54 o
 -10  -1   3     3980.95     4075.48    173.65 o
  -9  -1   3     1084.17     1159.79    108.55 o
  -8  -1   3       59.90       78.33     34.90 o
  -7  -1   3     1865.85     1927.64     59.58 o
  -6  -1   3    18731.88    18202.86    377.65 o
  -5  -1   3     2518.52     2177.93     75.16 o
  -4  -1   3    29046.49    28136.23    693.48 o
  -3  -1   3     9627.62     9051.37    205.47 o
  -2  -1   3     2504.51     2388.56     60.35 o
  -1  -1   3     7840.73     6847.81    186.32 o
   0  -1   3    29274.68    28172.26    666.79 o
   1  -1   3     1873.26     1858.33     44.61 o
   2  -1   3     3515.22     2994.83     86.20 o
   3  -1   3     1499.98     1646.56     56.99 o
   4  -1   3     4169.68     4116.91    121.36 o
   5  -1   3     1287.48     1270.58     55.21 o
   6  -1   3    18194.71    18703.37    371.85 o
   7  -1   3     1854.72     1934.38     54.46 o
   8  -1   3     1427.67     1370.57     57.66 o
   9  -1   3      561.10      657.20     51.90 o
  10  -1   3     1984.28     1759.93     90.07 o
  11  -1   3      417.26      365.87     58.40 o
  12  -1   3     2066.69     2166.60    130.11 o
  13  -1   3       46.52       89.59     89.83 o
 -13   0   3     3815.17     4140.88    254.81 o
 -12   0   3      182.60      158.51     92.09 o
 -11   0   3      445.39      473.70     91.49 o
 -10   0   3      396.67      441.48     56.04 o
  -9   0   3     2665.06     2641.32    113.49 o
  -8   0   3        0.64      -11.45     47.71 o
  -7   0   3     9100.05     9236.02    201.67 o
  -6   0   3      454.23      504.94     38.97 o
  -5   0   3     1748.40     1558.52     60.59 o
  -4   0   3     1446.88     1392.60     90.08 o
  -3   0   3      518.99      280.16     33.74 o
  -2   0   3      325.08      357.75     22.17 o
  -1   0   3    51423.10    44459.30   1462.47 o
   0   0   3      681.02      551.60     22.24 o
   1   0   3     7491.96     7275.68    154.97 o
   2   0   3      661.81      463.32     30.30 o
   3   0   3     9562.65     7881.68    211.79 o
   4   0   3      770.30      632.30     44.49 o
   5   0   3     2046.99     1822.00     68.41 o
   6   0   3       71.99       33.85     27.20 o
   7   0   3     2247.09     2219.47     84.70 o
   8   0   3      183.81      157.19     51.30 o
   9   0   3    11235.52    12040.28    419.84 o
  10   0   3      111.71      105.54     33.53 o
  11   0   3      784.99      692.33     91.21 o
  12   0   3      181.68      148.18     44.78 o
  13   0   3     1691.97     1537.40    133.83 o
 -13   1   3      500.30      446.75     77.40 o
 -12   1   3     1046.37     1148.51     98.76 o
 -11   1   3        2.98       81.99     54.99 o
 -10   1   3     3891.37     4279.00    342.71 o
  -9   1   3     1170.11     1368.73     92.81 o
  -8   1   3       72.80      104.10     34.74 o
  -7   1   3     1767.10     1768.23     52.30 o
  -6   1   3    18888.62    18648.61    493.04 o
  -5   1   3     2544.36     2209.82     95.18 o
  -4   1   3    28854.42    27553.51    592.17 o
  -3   1   3     9816.99     9262.61    257.16 o
  -2   1   3     2470.52     2460.02     78.60 o
  -1   1   3     7832.24     6876.31    150.43 o
   0   1   3    30015.45    29166.70    567.98 o
   1   1   3     1714.37     1652.94     89.47 o
   2   1   3     3375.45     2784.49     83.40 o
   3   1   3     1472.45     1630.85     61.30 o
   4   1   3     4124.52     3787.31    139.45 o
   5   1   3     1274.59     1244.10     58.34 o
   6   1   3    18048.00    17970.31    460.10 o
   7   1   3     1809.34     1970.16     57.81 o
   8   1   3     1440.22     1285.52     77.42 o
   9   1   3      508.62      568.62     57.75 o
  10   1   3     1990.29     2004.34    129.26 o
  11   1   3      444.92      416.77     52.77 o
  12   1   3     2047.23     2126.41    121.80 o
  13   1   3       61.37      107.56     69.57 o
 -13   2   3     1429.77     1497.16    127.85 o
 -12   2   3      690.15      727.08     86.84 o
 -11   2   3      372.21      394.88     63.15 o
 -10   2   3      296.56      246.34    111.77 o
  -9   2   3     1739.59     1891.32     96.36 o
  -8   2   3     2828.22     2930.54     73.80 o
  -7   2   3     8246.52     8125.96    161.07 o
  -6   2   3     4245.19     4080.38     86.90 o
  -5   2   3     2854.27     2710.92     73.97 o
  -4   2   3     6280.21     6211.17    148.61 o
  -3   2   3    13670.04    13487.75    354.04 o
  -2   2   3    12363.53    13800.63    295.80 o
  -1   2   3     4019.46     3540.63     85.49 o
   0   2   3      445.53      545.51     15.10 o
   1   2   3      127.97      358.80     34.11 o
   2   2   3       24.30      111.09     49.62 o
   3   2   3    16770.04    15578.10    403.63 o
   4   2   3    12607.39    11652.91    309.65 o
   5   2   3     6481.79     6407.52    249.07 o
   6   2   3     1061.79     1126.95     63.29 o
   7   2   3     5775.88     5977.81    140.00 o
   8   2   3      223.64      251.10     63.40 o
   9   2   3     4430.23     4397.00    192.91 o
  10   2   3      273.22      218.06     46.64 o
  11   2   3      345.49      333.44    110.34 o
  12   2   3      189.80      236.81     47.82 o
  13   2   3      828.61      799.94    142.90 o
 -13   3   3      339.39      402.72    107.84 o
 -12   3   3      374.61      324.83     72.29 o
 -11   3   3      937.20      957.71     87.10 o
 -10   3   3     3314.53     3442.99    174.93 o
  -9   3   3     1917.08     2040.62     88.04 o
  -8   3   3      299.88      309.28     23.39 o
  -7   3   3      504.89      536.90     27.52 o
  -6   3   3     6978.60     6886.24    119.65 o
  -5   3   3    16594.43    16133.48    291.81 o
  -4   3   3     9352.82     8676.81    270.18 o
  -3   3   3     2454.98     2306.79     82.27 o
  -2   3   3      558.33      602.93     32.52 o
  -1   3   3      795.29      768.62     36.12 o
   0   3   3     9354.36     7957.64    129.80 o
   1   3   3     9896.00     9770.85    202.45 o
   2   3   3     4069.15     3890.91    112.39 o
   3   3   3     3009.40     3226.59     99.59 o
   4   3   3     1045.32     1028.87     49.89 o
   5   3   3     4124.73     3763.02    138.04 o
   6   3   3    13611.17    13286.50    280.16 o
   7   3   3     7745.89     8209.93    186.61 o
   8   3   3      775.57      896.90     39.88 o
   9   3   3      173.08      130.55     42.00 o
  10   3   3      919.42      952.72     78.42 o
  11   3   3     1295.73     1216.95    101.39 o
  12   3   3     1626.27     1654.43    128.87 o
 -13   4   3      465.50      666.82    136.23 o
 -12   4   3      926.81      859.22     90.13 o
 -11   4   3      591.25      496.76     70.75 o
 -10   4   3      402.65      413.67    126.68 o
  -9   4   3     1135.45     1142.53     46.27 o
  -8   4   3     4457.02     4462.76    116.16 o
  -7   4   3     2645.15     2833.23     72.46 o
  -6   4   3     1668.75     1701.68     48.40 o
  -5   4   3     1607.84     1740.54     53.36 o
  -4   4   3    11010.29    10313.49    224.25 o
  -3   4   3     1023.65      940.80     37.16 o
  -2   4   3    44803.02    45621.25   1109.20 o
  -1   4   3     2908.12     2717.55     91.45 o
   0   4   3     3442.66     3404.99     75.05 o
   1   4   3     5006.71     5681.69     97.40 o
   2   4   3    40139.36    40872.88    693.34 o
   3   4   3     4651.85     4281.82    105.01 o
   4   4   3    13336.15    12819.31    271.15 o
   5   4   3     1274.05     1104.89     41.95 o
   6   4   3     1442.88     1306.69     48.68 o
   7   4   3     2735.90     2852.55     86.11 o
   8   4   3     2555.51     2730.41     88.83 o
   9   4   3     1065.08     1095.13     50.27 o
  10   4   3     1422.08     1599.76    110.35 o
  11   4   3      342.47      293.23     70.60 o
  12   4   3      156.80       57.49     74.68 o
 -13   5   3       35.91      -11.45     68.23 o
 -12   5   3      160.17       55.48     78.49 o
 -11   5   3     2896.43     3484.45    186.85 o
 -10   5   3      460.50      431.95     57.02 o
  -9   5   3     1795.32     1801.39     75.47 o
  -8   5   3      173.56      237.12     20.35 o
  -7   5   3     2203.70     2258.98     63.19 o
  -6   5   3      406.24      440.03     52.03 o
  -5   5   3     9858.50    10138.14    226.80 o
  -4   5   3     2059.69     1874.66     50.94 o
  -3   5   3     2641.94     2419.50     69.19 o
  -2   5   3       75.24       59.74     26.85 o
  -1   5   3     2466.80     2399.29     70.18 o
   0   5   3     3948.74     3993.45     78.56 o
   1   5   3    43584.19    44880.94    569.03 o
   2   5   3     1997.39     1978.18     47.24 o
   3   5   3     2248.54     2304.21     66.54 o
   4   5   3      456.14      393.54     28.09 o
   5   5   3     2837.63     2717.03     83.53 o
   6   5   3     1481.44     1617.62     54.84 o
   7   5   3     6740.90     7289.92    182.16 o
   8   5   3      312.35      307.49     59.50 o
   9   5   3      102.11       61.73     48.52 o
  10   5   3      138.35      152.57     47.71 o
  11   5   3     3057.16     2913.91    235.59 o
  12   5   3      408.09      376.72    117.86 o
 -12   6   3      905.30      947.62    139.81 o
 -11   6   3      305.19      250.84     64.32 o
 -10   6   3      288.30      300.24    145.89 o
  -9   6   3      136.86      111.73     34.62 o
  -8   6   3     4697.45     4776.85    139.03 o
  -7   6   3       36.08       42.18     41.00 o
  -6   6   3     6830.46     6610.69    189.55 o
  -5   6   3      348.12      438.75     29.45 o
  -4   6   3     5808.21     5916.16    127.22 o
  -3   6   3     1055.66     1010.99     51.60 o
  -2   6   3    12918.66    13189.95    290.12 o
  -1   6   3      152.04      105.68     16.79 o
   0   6   3     2148.80     2087.32     47.18 o
   1   6   3      767.62      769.82     29.59 o
   2   6   3    24065.30    24614.35    349.31 o
   3   6   3      399.81      398.92     37.82 o
   4   6   3    13767.63    14075.36    306.21 o
   5   6   3       76.90       93.43     23.49 o
   6   6   3      412.76      455.22     36.43 o
   7   6   3      130.32      179.50     25.25 o
   8   6   3     4706.29     4910.99    160.52 o
   9   6   3        0.15      -23.83     27.75 o
  10   6   3     1882.62     1727.96    116.74 o
  11   6   3       79.69       -6.72     46.54 o
 -12   7   3      174.67      168.91     77.30 o
 -11   7   3     1455.30     1424.63    224.86 o
 -10   7   3      247.21      252.11     49.92 o
  -9   7   3     2817.13     3090.67    137.83 o
  -8   7   3      329.30      367.16     36.37 o
  -7   7   3     2177.67     2267.83     92.74 o
  -6   7   3     1690.43     1786.18     70.18 o
  -5   7   3    24104.25    25653.40    547.31 o
  -4   7   3      257.63      201.18     27.14 o
  -3   7   3     1947.29     2125.36     85.11 o
  -2   7   3      307.19      258.28     30.57 o
  -1   7   3     7040.36     7230.09    130.64 o
   0   7   3     2202.35     2152.32     51.61 o
   1   7   3    22977.54    24060.83    349.79 o
   2   7   3      715.08      703.05     20.76 o
   3   7   3     4408.23     4493.08     99.73 o
   4   7   3      225.86      261.04     27.51 o
   5   7   3     6892.99     7187.09    177.23 o
   6   7   3      671.78      709.56     56.30 o
   7   7   3     9177.55     9270.93    248.50 o
   8   7   3      265.70      233.68     32.90 o
   9   7   3       56.44       31.61     30.97 o
  10   7   3      176.07      118.76     49.47 o
  11   7   3     1430.25     1276.75    114.61 o
 -11   8   3      285.91      114.99     72.05 o
 -10   8   3       75.23       -6.07     58.20 o
  -9   8   3      426.95      376.66     48.87 o
  -8   8   3     4003.71     4367.71    145.80 o
  -7   8   3     1480.07     1527.97     64.45 o
  -6   8   3      530.15      527.26     38.46 o
  -5   8   3     1940.31     1801.65     59.35 o
  -4   8   3     2573.52     2620.15     72.86 o
  -3   8   3       91.51       97.85     20.84 o
  -2   8   3     7198.72     7396.21    188.57 o
  -1   8   3     1068.26     1064.47     33.15 o
   0   8   3     1847.09     1827.13     41.24 o
   1   8   3       88.90       54.09     21.53 o
   2   8   3     3820.68     3903.66     75.84 o
   3   8   3     1021.90      976.34     27.19 o
   4   8   3    11009.36    11560.00    258.48 o
   5   8   3      266.35      280.77     28.35 o
   6   8   3      250.88      240.66     30.33 o
   7   8   3     1223.74     1111.94     57.70 o
   8   8   3     1669.29     1819.93    152.19 o
   9   8   3      948.25      908.58    120.18 o
  10   8   3     1179.85     1210.89     98.52 o
 -10   9   3      680.49      562.75     75.20 o
  -9   9   3     1585.35     1397.12    100.13 o
  -8   9   3      103.68       85.03     29.46 o
  -7   9   3     1131.89     1130.12     61.14 o
  -6   9   3     2414.27     2389.91     89.45 o
  -5   9   3     7258.56     7672.96    205.71 o
  -4   9   3     3269.33     3366.23     98.79 o
  -3   9   3     5665.60     5908.38    126.16 o
  -2   9   3      227.38      231.55     22.79 o
  -1   9   3     5374.25     5516.54    112.38 o
   0   9   3     5232.26     5612.44    120.98 o
   1   9   3     4268.25     4334.25     84.53 o
   2   9   3     1245.67     1355.87     36.88 o
   3   9   3       88.59      116.49      9.86 o
   4   9   3      220.06      186.70     20.06 o
   5   9   3     5591.05     5780.33    162.85 o
   6   9   3     2299.01     2357.28     85.65 o
   7   9   3     2412.49     2603.20    106.03 o
   8   9   3      699.32      606.92     47.15 o
   9   9   3      106.81       89.85     38.69 o
  10   9   3      322.91      298.63     54.65 o
 -10  10   3       93.25       31.97     83.97 o
  -9  10   3     1623.20     1730.98    117.49 o
  -8  10   3     1249.56     1187.09     82.60 o
  -7  10   3     2876.01     2935.04    135.55 o
  -6  10   3      469.54      414.99     38.14 o
  -5  10   3      103.41       99.95     32.26 o
  -4  10   3      370.98      374.71     39.61 o
  -3  10   3     2593.01     2684.80     81.62 o
  -2  10   3     4145.99     4210.86     87.58 o
  -1  10   3     5484.99     5852.57    117.05 o
   0  10   3      653.12      619.58     25.87 o
   1  10   3      532.96      589.54     30.92 o
   2  10   3     1210.79     1204.22     37.56 o
   3  10   3     5402.48     5668.13    113.41 o
   4  10   3     3076.56     3239.10     91.56 o
   5  10   3     1598.24     1629.61     58.51 o
   6  10   3      248.85      199.69     30.37 o
   7  10   3      529.06      443.31     40.79 o
   8  10   3      474.33      417.72     41.29 o
   9  10   3     2114.26     2120.21    112.27 o
  -8  11   3      116.83      117.21     33.26 o
  -7  11   3      340.81      297.33     70.81 o
  -6  11   3     3622.55     3792.76    143.35 o
  -5  11   3     1556.58     1580.67     55.02 o
  -4  11   3     4380.57     4694.83    135.33 o
  -3  11   3      282.77      248.23     20.58 o
  -2  11   3      105.45       94.79     15.83 o
  -1  11   3      278.01      217.65     18.86 o
   0  11   3     2993.96     3170.34     76.09 o
   1  11   3     1260.77     1331.27     41.07 o
   2  11   3     1940.32     2020.23     57.14 o
   3  11   3        7.19       -2.93     12.14 o
   4  11   3      568.40      539.74     43.05 o
   5  11   3      733.68      629.43     32.20 o
   6  11   3     4463.97     4613.73    150.01 o
   7  11   3      463.32      317.92     38.79 o
   8  11   3      725.74      611.34     62.05 o
  -7  12   3     2066.07     2080.72    136.90 o
  -6  12   3     1034.75      993.22     79.90 o
  -5  12   3       47.13       13.97     21.66 o
  -4  12   3       18.43        3.63     18.33 o
  -3  12   3     5258.02     5776.24    114.40 o
  -2  12   3       88.74       82.07     12.36 o
  -1  12   3     1958.16     1906.20     47.59 o
   0  12   3       76.07       46.21     22.83 o
   1  12   3      203.48      181.95     17.45 o
   2  12   3      139.81      128.01     17.23 o
   3  12   3     4980.96     5514.19    138.01 o
   4  12   3       28.59       39.44     24.18 o
   5  12   3     1759.93     1670.13     82.03 o
   6  12   3       28.40       40.94     29.09 o
  -5  13   3       58.41       46.84     33.38 o
  -4  13   3     3565.06     3948.08    235.37 o
  -3  13   3       42.25       18.84     26.57 o
  -2  13   3       31.53        2.16     26.93 o
  -1  13   3      120.20      117.11     29.23 o
   0  13   3     3420.71     3717.22    120.73 o
   1  13   3       49.88       40.06     22.85 o
   2  13   3     2608.90     2991.23    101.22 o
   3  13   3       42.82       40.30     37.35 o
   4  13   3      306.13      185.38     44.80 o
   5  13   3       16.74       70.30     51.82 o
  -3  14   3     2154.93     2106.88     90.14 o
  -2  14   3      408.93      364.36     59.57 o
  -1  14   3     2447.16     2575.05    108.95 o
   0  14   3       40.66        1.21     37.21 o
   1  14   3      841.47      874.94     67.39 o
   2  14   3      436.46      412.34     85.83 o
  -2 -14   4     2501.17     1914.10    204.70 o
  -1 -14   4       27.93      -43.66     84.46 o
   0 -14   4       59.58        8.82     72.76 o
   1 -14   4      172.99      130.26     86.85 o
  -4 -13   4      231.91      184.42     87.80 o
  -3 -13   4      127.86       87.80     70.38 o
  -2 -13   4       30.49       90.66     81.84 o
  -1 -13   4     2859.01     2607.88    230.70 o
   0 -13   4       61.69       90.18     81.60 o
   1 -13   4     3629.31     3396.60    292.97 o
   2 -13   4       73.29       54.87     74.91 o
   3 -13   4      130.06       86.12     74.68 o
  -7 -12   4      200.01      263.39     88.75 o
  -6 -12   4      326.70      139.75     62.40 o
  -5 -12   4      109.95       90.39     49.03 o
  -4 -12   4     3442.76     3474.86    258.14 o
  -3 -12   4       11.45      -20.52     52.72 o
  -2 -12   4     2943.96     3097.67    202.31 o
  -1 -12   4        4.07       11.70     64.42 o
   0 -12   4        3.52       75.86     64.18 o
   1 -12   4      496.93      487.64    124.77 o
   2 -12   4     5691.82     5923.84    370.03 o
   3 -12   4       44.77       40.32     57.49 o
   4 -12   4     3100.60     2937.11    277.46 o
   5 -12   4       53.83       39.84     62.74 o
  -8 -11   4      256.56      259.95     37.03 o
  -7 -11   4     2499.63     2628.72    114.12 o
  -6 -11   4      838.42      823.16     55.74 o
  -5 -11   4     2974.61     3097.34    297.39 o
  -4 -11   4      680.65      748.51     70.96 o
  -3 -11   4       36.30       26.48     79.21 o
  -2 -11   4        7.28       -2.86     58.69 o
  -1 -11   4     2984.50     2831.18    184.65 o
   0 -11   4     1681.61     1625.42    143.14 o
   1 -11   4     2639.59     2475.94    177.50 o
   2 -11   4       28.33      -14.56     54.87 o
   3 -11   4      255.68      296.55     69.19 o
   4 -11   4      440.28      435.40     94.48 o
   5 -11   4     5892.07     6717.81    417.03 o
   6 -11   4     1584.59     1584.86     96.55 o
   7 -11   4     1315.03     1219.38     88.98 o
  -9 -10   4     1006.11     1017.20     70.03 o
  -8 -10   4     2517.63     2520.83    123.72 o
  -7 -10   4      583.90      602.44     77.46 o
  -6 -10   4      179.18      151.91     43.10 o
  -5 -10   4      372.34      351.20     43.02 o
  -4 -10   4     1550.19     1466.14     94.30 o
  -3 -10   4     2653.14     2618.55    126.47 o
  -2 -10   4     7092.74     6534.12    361.45 o
  -1 -10   4     1127.57     1122.26    117.14 o
   0 -10   4       79.86       81.84     55.58 o
   1 -10   4     2234.51     2137.88    142.67 o
   2 -10   4     5645.80     5689.79    313.01 o
   3 -10   4     2788.22     2714.99    184.65 o
   4 -10   4     1547.33     1532.37    123.58 o
   5 -10   4      637.13      620.37     43.28 o
   6 -10   4      239.94      225.07     62.94 o
   7 -10   4      543.34      561.65     49.25 o
   8 -10   4     1788.59     1793.09    119.06 o
   9 -10   4      716.45      822.77     93.11 o
 -10  -9   4     1039.60     1004.72    123.62 o
  -9  -9   4      157.01      126.42     33.88 o
  -8  -9   4      859.76      991.68     52.31 o
  -7  -9   4      743.26      774.71     48.49 o
  -6  -9   4     3541.29     3880.21    104.40 o
  -5  -9   4     2029.24     2043.59     61.51 o
  -4  -9   4     2047.55     1965.91     63.79 o
  -3  -9   4      141.75      199.80     77.66 o
  -2  -9   4     2003.65     1821.77    123.58 o
  -1  -9   4     2057.36     1946.78    143.62 o
   0  -9   4    10707.76    10792.93    471.19 o
   1  -9   4     3749.69     3676.21    189.43 o
   2  -9   4       94.29      182.52     52.25 o
   3  -9   4      883.08      784.67     98.06 o
   4  -9   4     6024.66     6102.62    163.87 o
   5  -9   4     2947.69     3038.79    115.85 o
   6  -9   4     3914.84     4137.07    211.70 o
   7  -9   4     1720.83     2004.24     92.39 o
   8  -9   4      144.24      146.72     45.67 o
   9  -9   4       97.59       44.26     46.08 o
 -11  -8   4       34.05       -1.83     36.08 o
 -10  -8   4      701.65      637.66     59.46 o
  -9  -8   4     2636.16     2814.06    155.95 o
  -8  -8   4     1064.66     1050.54     50.49 o
  -7  -8   4     2236.26     2407.57    116.60 o
  -6  -8   4     1096.03     1128.45     46.35 o
  -5  -8   4      261.70      251.14     27.58 o
  -4  -8   4     3107.35     3184.82     77.15 o
  -3  -8   4     8098.36     8176.83    184.50 o
  -2  -8   4       69.13       55.46    113.56 o
  -1  -8   4     2497.58     2484.53    146.73 o
   0  -8   4       25.02       49.62     64.42 o
   1  -8   4     3168.93     3081.20    180.60 o
   2  -8   4     1864.98     1754.01    115.95 o
   3  -8   4    10566.75    11101.06    325.00 o
   4  -8   4      124.17      168.74     26.72 o
   5  -8   4     1267.15     1062.86     51.97 o
   6  -8   4      126.65      217.95     32.65 o
   7  -8   4     1937.53     2045.14    124.71 o
   8  -8   4     1393.55     1597.94     80.50 o
   9  -8   4     2899.26     3181.60    130.49 o
  10  -8   4      387.37      359.93    129.55 o
 -12  -7   4     1130.15      753.19     99.24 o
 -11  -7   4      124.25      125.35     50.61 o
 -10  -7   4     1411.25     1363.97    103.87 o
  -9  -7   4      442.81      451.84     38.18 o
  -8  -7   4     1368.27     1353.38     53.60 o
  -7  -7   4      110.28      119.42     29.89 o
  -6  -7   4    15962.62    16912.29    314.80 o
  -5  -7   4      333.78      330.85     26.77 o
  -4  -7   4     3335.14     3540.28     80.40 o
  -3  -7   4       38.32       78.75     16.76 o
  -2  -7   4     7085.40     7354.70    507.57 o
  -1  -7   4      608.38      448.99     76.34 o
   0  -7   4    23483.56    22224.04    835.26 o
   1  -7   4      728.74      752.00     84.46 o
   2  -7   4     5951.39     6231.36    278.90 o
   3  -7   4      397.97      340.04     32.37 o
   4  -7   4     5334.24     5581.72    115.55 o
   5  -7   4      830.83      853.62     35.94 o
   6  -7   4    10635.03    11216.42    231.10 o
   7  -7   4      202.09      178.27     32.67 o
   8  -7   4       69.80       84.53     15.48 o
   9  -7   4      154.63      174.56     25.74 o
  10  -7   4     1944.99     1754.19    107.84 o
  11  -7   4      180.55       83.87     54.45 o
 -12  -6   4      267.18      312.59    111.52 o
 -11  -6   4       38.29      -56.48     56.48 o
 -10  -6   4       65.52       61.76     37.34 o
  -9  -6   4     3875.73     4117.65    133.44 o
  -8  -6   4      373.33      334.95     29.32 o
  -7  -6   4     3193.00     3364.93     86.34 o
  -6  -6   4      749.16      798.66     33.99 o
  -5  -6   4     1683.08     1559.46     49.69 o
  -4  -6   4      721.31      807.51     31.44 o
  -3  -6   4    14979.25    14930.45    304.38 o
  -2  -6   4      207.83      185.49     14.18 o
  -1  -6   4     2014.76     1716.49     69.12 o
   0  -6   4       43.60       47.00     38.17 o
   1  -6   4     9985.86     9284.81    248.57 o
   2  -6   4     1635.53     1632.97     43.83 o
   3  -6   4    10474.13    10372.99    215.12 o
   4  -6   4      299.97      377.27     24.05 o
   5  -6   4      689.17      699.08     45.46 o
   6  -6   4      324.75      346.36     21.68 o
   7  -6   4     5692.63     5952.84    123.15 o
   8  -6   4      218.02      193.84     19.72 o
   9  -6   4     3605.20     3534.21    164.87 o
  10  -6   4      210.92      133.99     49.85 o
  11  -6   4       15.85      -16.74     46.04 o
 -13  -5   4      133.05      124.23     62.70 o
 -12  -5   4     1874.31     1630.22    204.13 o
 -11  -5   4      410.97      330.70     45.44 o
 -10  -5   4     1295.80     1358.04    120.86 o
  -9  -5   4      322.66      298.27     46.40 o
  -8  -5   4     2936.15     3001.81     83.00 o
  -7  -5   4      570.72      582.85     38.81 o
  -6  -5   4     9024.96     9531.35    190.52 o
  -5  -5   4     1734.23     1714.73     72.12 o
  -4  -5   4     5388.35     5645.21    116.63 o
  -3  -5   4      742.19      723.63     29.11 o
  -2  -5   4     4130.10     4147.07     89.18 o
  -1  -5   4      874.09      834.16     29.30 o
   0  -5   4    52475.96    49526.88   1735.16 o
   1  -5   4     3191.98     2932.18    101.87 o
   2  -5   4     3423.33     3449.74     74.41 o
   3  -5   4       28.97       13.55     14.56 o
   4  -5   4     3050.11     2952.65     78.68 o
   5  -5   4        5.69      -12.53     12.53 o
   6  -5   4    10958.62    10910.91    185.91 o
   7  -5   4      307.42      313.22     28.32 o
   8  -5   4      646.64      576.57     64.14 o
   9  -5   4      392.94      295.24     30.59 o
  10  -5   4     3056.61     2278.30    366.35 o
  11  -5   4      198.21      157.49     34.52 o
  12  -5   4     1901.33     1846.37    139.62 o
 -13  -4   4      897.45      802.28    117.86 o
 -12  -4   4      522.29      503.24    103.55 o
 -11  -4   4       95.95      108.23     41.33 o
 -10  -4   4      370.74      284.87     40.67 o
  -9  -4   4     3152.34     3110.93    126.31 o
  -8  -4   4     6884.76     6841.97    148.89 o
  -7  -4   4     3751.76     3766.92     88.35 o
  -6  -4   4     2238.21     2381.42     62.50 o
  -5  -4   4     1865.81     1860.88     58.68 o
  -4  -4   4     4652.71     4666.32    151.97 o
  -3  -4   4    24468.99    22705.28    472.31 o
  -2  -4   4     3044.49     2927.17     70.80 o
  -1  -4   4     7348.11     7451.24    259.11 o
   0  -4   4      577.84      557.84     66.80 o
   1  -4   4    15323.59    14814.13    356.69 o
   2  -4   4     5517.23     5411.74    105.66 o
   3  -4   4    11875.63    11189.91    205.09 o
   4  -4   4      592.26      507.45     19.83 o
   5  -4   4     1282.20     1159.57     33.94 o
   6  -4   4     1078.99      941.34     56.27 o
   7  -4   4     2684.96     2461.43    140.16 o
   8  -4   4     2634.33     2554.08    118.90 o
   9  -4   4     2371.55     2261.03     91.63 o
  10  -4   4      382.31      359.04     35.86 o
  11  -4   4      131.18      118.51     40.65 o
  12  -4   4      432.67      396.19     45.01 o
 -13  -3   4      278.33      237.47     69.40 o
 -12  -3   4      818.76      721.07     67.45 o
 -11  -3   4     1699.50     1686.62     94.45 o
 -10  -3   4      849.20      913.94     77.54 o
  -9  -3   4       97.03       62.22     18.09 o
  -8  -3   4     2350.30     2345.68    143.32 o
  -7  -3   4     1535.85     1563.27     48.26 o
  -6  -3   4     6351.50     6481.43    126.96 o
  -5  -3   4     5035.49     4939.37    103.73 o
  -4  -3   4     3643.16     3540.03     91.83 o
  -3  -3   4      837.66      844.44     37.35 o
  -2  -3   4    11129.74    11981.02    326.01 o
  -1  -3   4     2554.99     2203.03     75.04 o
   0  -3   4    15283.26    15134.66    377.76 o
   1  -3   4    13375.71    12933.87    306.18 o
   2  -3   4     7619.32     6986.85    155.21 o
   3  -3   4     2970.88     2697.44     57.16 o
   4  -3   4     4756.81     4366.31    107.62 o
   5  -3   4    10223.02     9860.62    277.81 o
   6  -3   4     5916.84     5864.42    120.23 o
   7  -3   4     1164.69     1149.66     40.18 o
   8  -3   4       41.36       69.19     17.74 o
   9  -3   4      837.26      793.20     50.99 o
  10  -3   4     1230.79     1290.60    105.31 o
  11  -3   4     2711.21     2612.24    132.83 o
  12  -3   4     1016.91      819.82     80.41 o
 -13  -2   4      488.06      401.42     70.10 o
 -12  -2   4      588.55      582.50    129.19 o
 -11  -2   4      267.21      260.23     47.12 o
 -10  -2   4     1960.56     2169.55    117.37 o
  -9  -2   4      398.20      454.39     29.60 o
  -8  -2   4    11030.89    11598.13    264.46 o
  -7  -2   4     2227.78     2210.99     67.90 o
  -6  -2   4     6223.08     6111.54    142.58 o
  -5  -2   4      237.08      222.12     24.24 o
  -4  -2   4    20413.66    19291.56    408.58 o
  -3  -2   4     4911.27     5277.82    166.08 o
  -2  -2   4     5197.04     4584.61    161.13 o
  -1  -2   4      805.33      761.89     32.87 o
   0  -2   4     1217.59     1658.66     38.97 o
   1  -2   4     5117.31     5521.00    119.70 o
   2  -2   4    11889.44    10361.22    216.29 o
   3  -2   4    18258.86    18692.75    465.98 o
   4  -2   4    10834.27    10521.36    282.96 o
   5  -2   4     2902.31     2855.12    110.23 o
   6  -2   4      618.30      554.37     31.97 o
   7  -2   4     1296.51     1238.55     39.11 o
   8  -2   4     5064.77     5380.96    123.56 o
   9  -2   4     1717.31     1976.13    159.42 o
  10  -2   4      437.79      361.36     40.68 o
  11  -2   4      339.60      413.36     54.58 o
  12  -2   4      601.00      443.45     63.20 o
 -13  -1   4      409.59      484.11     72.39 o
 -12  -1   4      140.56      174.15     63.17 o
 -11  -1   4     4073.56     4704.15    226.22 o
 -10  -1   4      574.30      690.95    158.41 o
  -9  -1   4     1788.34     1713.33    178.69 o
  -8  -1   4     1488.95     1641.30     57.44 o
  -7  -1   4     6352.64     6545.83    210.06 o
  -6  -1   4     1856.03     1864.95     76.68 o
  -5  -1   4    24341.85    21977.73    561.62 o
  -4  -1   4      791.11      675.66     32.73 o
  -3  -1   4     3504.91     3600.17    110.29 o
  -2  -1   4     1592.20     1739.29     49.93 o
  -1  -1   4    10617.88     9163.93    194.04 o
   0  -1   4     3644.49     3633.44     72.21 o
   1  -1   4    22117.21    22747.20    448.30 o
   2  -1   4     4557.04     5605.63    260.29 o
   3  -1   4     4297.66     4116.42    130.20 o
   4  -1   4     1948.97     1839.81    139.09 o
   5  -1   4    22722.59    21875.29    600.50 o
   6  -1   4       83.99      137.51     80.76 o
   7  -1   4     4318.24     4523.33    114.46 o
   8  -1   4      112.26      155.39     13.65 o
   9  -1   4     1393.86     1316.16     66.57 o
  10  -1   4      493.59      441.01     44.24 o
  11  -1   4     3851.76     4171.97    180.97 o
  12  -1   4      131.65      105.24     44.65 o
 -13   0   4       92.87      167.63     63.46 o
 -12   0   4      431.07      370.26    105.33 o
 -11   0   4      297.88      407.97     56.42 o
 -10   0   4     2489.50     2770.77    210.66 o
  -9   0   4       58.12       85.71     38.41 o
  -8   0   4     5427.47     5652.35    178.20 o
  -7   0   4      583.80      701.92     84.93 o
  -6   0   4      349.46      340.45     51.53 o
  -5   0   4      333.87      356.99     31.02 o
  -4   0   4      524.17      272.79     40.68 o
  -3   0   4       22.48       86.73     28.68 o
  -2   0   4    28477.70    26623.04    690.58 o
  -1   0   4      343.14      228.06     29.16 o
   0   0   4     7136.60     7290.62    119.07 o
   1   0   4      238.19      236.36     19.06 o
   2   0   4    43566.05    41841.54    990.67 o
   3   0   4      184.05      105.56     38.41 o
   4   0   4     7079.55     6273.22    175.72 o
   5   0   4      804.50      798.96    126.33 o
   6   0   4      632.10      697.17     51.31 o
   7   0   4        0.72      -33.29     39.82 o
   8   0   4     3605.05     3834.95    189.90 o
   9   0   4        3.81       22.90     52.84 o
  10   0   4     2656.17     2804.25    127.21 o
  11   0   4      316.88      271.82     52.23 o
  12   0   4     2880.57     2858.98    157.08 o
 -13   1   4      397.64      389.48     65.33 o
 -12   1   4      146.74      139.35    126.33 o
 -11   1   4     4077.80     4627.63    234.59 o
 -10   1   4      564.06      592.96     64.64 o
  -9   1   4     1739.78     1618.21     87.71 o
  -8   1   4     1386.20     1585.68     76.69 o
  -7   1   4     6259.94     6452.92    204.70 o
  -6   1   4     1833.66     1833.34     60.39 o
  -5   1   4    24541.24    23027.50    475.94 o
  -4   1   4      763.54      630.26     94.48 o
  -3   1   4     3438.52     3505.15    122.86 o
  -2   1   4     1512.44     1644.76     46.85 o
  -1   1   4    10074.93     8705.42    183.69 o
   0   1   4     3799.40     3712.04     63.32 o
   1   1   4    22157.26    22703.10    447.11 o
   2   1   4     4525.19     5507.89    154.43 o
   3   1   4     4338.81     4263.25    156.87 o
   4   1   4     1978.84     1844.42     72.06 o
   5   1   4    22725.80    22010.18    681.96 o
   6   1   4      106.35      147.31     35.93 o
   7   1   4     4355.06     4575.68    144.65 o
   8   1   4      106.03      131.52     16.12 o
   9   1   4     1351.64     1341.56    100.68 o
  10   1   4      487.05      422.27     66.92 o
  11   1   4     3855.25     4091.83    181.78 o
  12   1   4      159.43       72.33     58.69 o
 -13   2   4      518.94      565.81    179.89 o
 -12   2   4      599.83      667.15     83.80 o
 -11   2   4      290.61      314.84     53.68 o
 -10   2   4     1972.90     2217.87    199.21 o
  -9   2   4      404.15      411.65     23.44 o
  -8   2   4    11082.72    11501.47    261.22 o
  -7   2   4     2299.96     2272.05     74.20 o
  -6   2   4     6120.56     6051.79    152.84 o
  -5   2   4      217.12      212.43     40.11 o
  -4   2   4    20826.25    19570.26    522.41 o
  -3   2   4     4788.79     4898.95    157.91 o
  -2   2   4     5233.83     4748.86    112.45 o
  -1   2   4      739.56      668.92     27.08 o
   0   2   4     1212.28     1634.60     31.88 o
   1   2   4     5062.84     5550.30    121.49 o
   2   2   4    11424.12    10041.54    282.23 o
   3   2   4    18270.32    18963.96    476.82 o
   4   2   4    10800.88    10360.69    307.76 o
   5   2   4     2836.55     2630.06     87.32 o
   6   2   4      610.99      476.57     82.43 o
   7   2   4     1282.62     1241.86     49.50 o
   8   2   4     5148.70     5450.94    140.77 o
   9   2   4     1722.46     1975.07    111.54 o
  10   2   4      404.11      457.73     59.77 o
  11   2   4      366.37      249.33    102.95 o
  12   2   4      616.72      486.36     77.11 o
 -13   3   4      259.05      187.28     90.66 o
 -12   3   4      836.44      767.03     93.03 o
 -11   3   4     1668.34     1886.90    131.69 o
 -10   3   4      785.70      863.66     74.56 o
  -9   3   4       90.33       96.74     19.98 o
  -8   3   4     2300.21     2364.34     77.85 o
  -7   3   4     1461.69     1532.50     50.48 o
  -6   3   4     6545.66     6803.91    158.31 o
  -5   3   4     5037.99     4862.49    119.46 o
  -4   3   4     3444.17     3249.13    104.60 o
  -3   3   4      900.75      833.90     94.26 o
  -2   3   4    11179.70    11672.44    251.16 o
  -1   3   4     2499.61     2038.15     64.05 o
   0   3   4    15880.53    15596.01    244.60 o
   1   3   4    13342.01    12761.59    207.13 o
   2   3   4     7567.21     6885.63    188.52 o
   3   3   4     2978.02     2929.42     90.51 o
   4   3   4     4532.07     4430.03    135.29 o
   5   3   4    10173.96     9914.30    266.70 o
   6   3   4     5987.14     6096.04    196.24 o
   7   3   4     1171.28     1232.96     50.51 o
   8   3   4       61.29       71.63     25.74 o
   9   3   4      823.05      836.79     70.65 o
  10   3   4     1230.52     1221.33     94.84 o
  11   3   4     2688.29     2786.09    177.36 o
  12   3   4     1008.41      725.98    120.49 o
 -13   4   4      931.44      930.69    150.30 o
 -12   4   4      515.28      546.96    103.66 o
 -11   4   4      102.75       74.83     44.52 o
 -10   4   4      383.95      381.17    103.78 o
  -9   4   4     3096.99     3291.52    134.31 o
  -8   4   4     6925.33     7075.59    158.30 o
  -7   4   4     3739.08     3730.34     90.31 o
  -6   4   4     2179.83     2230.07     56.88 o
  -5   4   4     1787.74     1789.34     49.93 o
  -4   4   4     4636.89     4648.51    119.63 o
  -3   4   4    24299.07    23349.93    503.21 o
  -2   4   4     3034.68     2931.16     78.23 o
  -1   4   4     7229.10     7450.61    287.43 o
   0   4   4      554.56      528.37     19.29 o
   1   4   4    15369.52    15547.60    245.91 o
   2   4   4     5326.63     5392.50    146.32 o
   3   4   4    11743.93    10937.75    277.34 o
   4   4   4      593.74      527.18     53.56 o
   5   4   4     1229.55     1140.45     49.55 o
   6   4   4     1123.83     1131.14     43.19 o
   7   4   4     2648.02     2752.91     84.40 o
   8   4   4     2600.05     2704.90    140.45 o
   9   4   4     2389.37     2471.04     91.66 o
  10   4   4      407.98      316.04     73.84 o
  11   4   4      135.63       89.82     58.57 o
  12   4   4      436.74      436.83    106.40 o
 -13   5   4      132.26       62.51     76.59 o
 -12   5   4     1887.16     1928.84    201.24 o
 -11   5   4      364.93      356.80     99.73 o
 -10   5   4     1290.85     1427.06     67.43 o
  -9   5   4      369.17      380.70     39.99 o
  -8   5   4     2930.88     3020.18     88.31 o
  -7   5   4      600.27      626.46     33.21 o
  -6   5   4     9086.03     9572.66    192.97 o
  -5   5   4     1694.89     1677.34     54.94 o
  -4   5   4     5575.06     5808.65    142.46 o
  -3   5   4      703.23      625.47     32.65 o
  -2   5   4     4228.46     4439.34    139.67 o
  -1   5   4      951.82      921.60     46.79 o
   0   5   4    52090.59    53521.55    797.52 o
   1   5   4     3225.93     3157.27     47.59 o
   2   5   4     3490.93     3414.66     73.76 o
   3   5   4       27.35       -4.29     20.41 o
   4   5   4     3164.96     2942.90     91.42 o
   5   5   4       17.88       49.07     24.44 o
   6   5   4    11027.25    11395.42    240.47 o
   7   5   4      300.80      315.04     64.25 o
   8   5   4      646.41      631.89     41.08 o
   9   5   4      415.78      386.11     37.30 o
  10   5   4     3066.95     3167.44    178.17 o
  11   5   4      197.63      133.15     62.00 o
  12   5   4     1903.54     2050.08    221.88 o
 -12   6   4      261.89      148.39     74.20 o
 -11   6   4       34.87       23.05     44.94 o
 -10   6   4       64.85       24.95     29.68 o
  -9   6   4     3877.06     4172.83    119.02 o
  -8   6   4      415.15      467.58     32.78 o
  -7   6   4     3056.33     3199.23     90.07 o
  -6   6   4      735.89      702.07     55.11 o
  -5   6   4     1747.78     1632.97     55.13 o
  -4   6   4      702.55      718.98     38.03 o
  -3   6   4    15024.39    15236.99    325.58 o
  -2   6   4      215.43      201.29     40.62 o
  -1   6   4     2190.84     1854.55     44.20 o
   0   6   4       39.18        2.98     15.77 o
   1   6   4    10107.90    10090.77    144.44 o
   2   6   4     1622.94     1592.23     38.08 o
   3   6   4    10107.81    10128.31    221.58 o
   4   6   4      278.57      272.04     23.36 o
   5   6   4      699.96      652.39     68.92 o
   6   6   4      327.43      344.27     31.31 o
   7   6   4     5750.03     5867.39    170.38 o
   8   6   4      215.11      153.67     29.22 o
   9   6   4     3554.90     3934.65    149.69 o
  10   6   4      189.57      133.95     35.36 o
  11   6   4       15.04      -52.63     52.63 o
 -12   7   4     1137.19     1260.87    174.40 o
 -11   7   4      135.34       90.47     58.21 o
 -10   7   4     1485.18     1373.64     73.87 o
  -9   7   4      402.22      404.54     37.26 o
  -8   7   4     1412.92     1319.77     63.18 o
  -7   7   4      139.01      119.26     26.47 o
  -6   7   4    15685.87    16410.99    399.31 o
  -5   7   4      290.72      249.16     26.98 o
  -4   7   4     3604.76     3785.21    109.83 o
  -3   7   4       29.58       68.09     30.35 o
  -2   7   4     7099.42     7627.07    191.97 o
  -1   7   4      577.94      550.23     34.77 o
   0   7   4    23201.65    24102.25    384.69 o
   1   7   4      736.34      696.29     22.83 o
   2   7   4     5933.42     6547.34    109.25 o
   3   7   4      418.75      397.14     33.57 o
   4   7   4     5496.99     5609.92    138.44 o
   5   7   4      818.26      841.00     43.13 o
   6   7   4    10766.07    11380.91    270.84 o
   7   7   4      204.92      159.87     46.57 o
   8   7   4       59.09       94.26     52.75 o
   9   7   4      153.35      138.90     34.65 o
  10   7   4     1938.43     2001.73    125.47 o
  11   7   4      185.54       49.01     56.50 o
 -11   8   4       34.07       37.45     86.12 o
 -10   8   4      706.95      601.73     56.28 o
  -9   8   4     2608.24     2620.25     95.40 o
  -8   8   4     1048.27     1015.06     51.05 o
  -7   8   4     2229.84     2386.92    146.14 o
  -6   8   4     1181.63     1194.24     68.33 o
  -5   8   4      235.67      253.99     33.78 o
  -4   8   4     3093.26     3129.98    118.43 o
  -3   8   4     8210.06     8397.47    217.19 o
  -2   8   4       69.52       44.85     22.63 o
  -1   8   4     2521.44     2477.56     60.08 o
   0   8   4       20.80       15.34     12.84 o
   1   8   4     3153.03     3317.57     64.66 o
   2   8   4     1890.62     1851.56     50.20 o
   3   8   4    10575.71    11268.06    203.45 o
   4   8   4      116.75      158.11     30.41 o
   5   8   4     1309.45     1158.53     50.86 o
   6   8   4      134.08      135.32     31.84 o
   7   8   4     1961.56     2010.43     82.64 o
   8   8   4     1395.51     1473.86    159.12 o
   9   8   4     2897.29     2996.60    141.31 o
  10   8   4      390.61      284.80     54.20 o
 -10   9   4     1067.91      933.65     73.00 o
  -9   9   4      151.74      166.82     30.91 o
  -8   9   4      893.09      800.74     57.28 o
  -7   9   4      753.56      774.48     59.96 o
  -6   9   4     3529.45     3673.52    130.81 o
  -5   9   4     2068.84     2004.50     68.68 o
  -4   9   4     1982.71     1866.39     78.13 o
  -3   9   4      141.12      163.28     27.04 o
  -2   9   4     1998.53     1930.43     52.29 o
  -1   9   4     1916.11     2010.63     54.35 o
   0   9   4    10888.51    11741.18    195.09 o
   1   9   4     3879.64     4102.77     82.07 o
   2   9   4       54.23       89.83      9.43 o
   3   9   4      911.41      945.25     29.41 o
   4   9   4     5931.18     5987.08    132.67 o
   5   9   4     2870.46     2863.83     96.40 o
   6   9   4     3939.77     4089.25    128.11 o
   7   9   4     1733.42     1660.74     87.22 o
   8   9   4      140.39      198.87     36.97 o
   9   9   4      107.32      125.57     53.41 o
  -9  10   4     1039.90     1019.46     60.83 o
  -8  10   4     2508.00     2434.64    142.67 o
  -7  10   4      581.89      542.87     43.80 o
  -6  10   4      172.31      149.95     29.65 o
  -5  10   4      333.57      317.58     30.70 o
  -4  10   4     1505.30     1552.51     53.36 o
  -3  10   4     2699.08     2767.83     66.17 o
  -2  10   4     7141.59     7704.10    222.33 o
  -1  10   4     1070.83     1141.32     60.58 o
   0  10   4       75.01       26.95     18.44 o
   1  10   4     2256.08     2270.76     55.64 o
   2  10   4     5788.41     6297.84    111.08 o
   3  10   4     2809.30     2726.79     74.56 o
   4  10   4     1434.62     1370.47     43.36 o
   5  10   4      672.14      573.49     33.76 o
   6  10   4      221.11      204.26     28.07 o
   7  10   4      584.44      548.61     44.66 o
   8  10   4     1838.02     1874.70    107.74 o
   9  10   4      705.04      581.40     57.61 o
  -8  11   4      243.94      176.20     48.08 o
  -7  11   4     2493.26     2529.42    111.47 o
  -6  11   4      845.23      765.70     45.89 o
  -5  11   4     2963.94     3050.52     87.51 o
  -4  11   4      656.34      624.69     36.70 o
  -3  11   4       40.16       32.96     18.26 o
  -2  11   4        8.79        0.64     19.72 o
  -1  11   4     2976.82     3175.76     75.76 o
   0  11   4     1687.25     1631.56     48.80 o
   1  11   4     2648.63     2618.90     89.12 o
   2  11   4       21.55       20.39      7.47 o
   3  11   4      247.76      302.72     28.44 o
   4  11   4      394.12      420.76     51.04 o
   5  11   4     5854.55     6352.54    155.03 o
   6  11   4     1624.07     1529.06     64.79 o
   7  11   4     1339.59     1248.69     63.68 o
  -7  12   4      191.08      213.80     39.07 o
  -6  12   4      324.57      217.02     30.28 o
  -5  12   4      128.49       80.81     26.87 o
  -4  12   4     3470.99     3683.31    102.47 o
  -3  12   4       14.72       -4.45     15.27 o
  -2  12   4     2940.13     3206.73     70.18 o
  -1  12   4        5.04      -19.36     19.36 o
   0  12   4        4.49        9.04     13.91 o
   1  12   4      500.19      482.80     26.23 o
   2  12   4     5700.87     6317.24    184.23 o
   3  12   4       41.84       22.01     20.73 o
   4  12   4     3092.32     3141.84    127.18 o
   5  12   4       59.79       28.28     29.06 o
   6  12   4      308.95      229.01     43.66 o
  -5  13   4     2770.76     2761.64    131.68 o
  -4  13   4      243.25      270.19     39.25 o
  -3  13   4      128.93       72.90     29.42 o
  -2  13   4       27.05       13.57     14.77 o
  -1  13   4     2905.24     3056.80     87.84 o
   0  13   4       67.94       55.47     21.67 o
   1  13   4     3628.20     3936.92    117.72 o
   2  13   4       73.03      126.37     49.00 o
   3  13   4      136.76       57.59     44.18 o
   4  13   4       50.19       12.67     52.05 o
  -2  14   4     2513.80     2328.69    100.22 o
  -1  14   4       24.18       65.69     43.76 o
   0  14   4       61.21       51.64     71.23 o
   1  14   4      183.03      131.67     62.13 o
  -1 -14   5      111.34      201.60     90.66 o
   0 -14   5       64.85       64.18     75.63 o
  -5 -13   5      101.79       37.94     78.97 o
  -4 -13   5      276.09      211.14    108.55 o
  -3 -13   5      100.99       38.17     73.24 o
  -2 -13   5     1851.90     1729.91    193.49 o
  -1 -13   5       85.26       -8.82     99.48 o
   0 -13   5     3759.89     3898.33    268.40 o
   1 -13   5       21.16      -31.97     89.95 o
   2 -13   5       48.24       11.45     63.47 o
   3 -13   5        4.74      -97.58     97.58 o
   4 -13   5     1953.38     1817.71    199.92 o
  -7 -12   5      764.12      626.26    104.98 o
  -6 -12   5      120.05      103.75     75.22 o
  -5 -12   5     2810.24     2781.34    264.70 o
  -4 -12   5       37.36       23.38     67.52 o
  -3 -12   5     3534.25     3501.10    217.58 o
  -2 -12   5      100.79       88.03     67.52 o
  -1 -12   5       22.97       35.08     64.42 o
   0 -12   5      157.13      128.36     73.00 o
   1 -12   5     3724.14     3588.18    238.57 o
   2 -12   5      306.16      242.87    104.02 o
   3 -12   5     5353.40     5478.18    399.85 o
   4 -12   5       52.31       51.53     60.12 o
   5 -12   5        1.96       39.84     94.00 o
   6 -12   5      132.71       22.67     65.37 o
  -8 -11   5     1241.16     1140.82     62.53 o
  -7 -11   5      176.33      147.30     28.04 o
  -6 -11   5     3179.66     3522.20    141.62 o
  -5 -11   5     1444.89     1423.93    128.11 o
  -4 -11   5       90.66       29.81     57.90 o
  -3 -11   5      358.95      308.71     73.48 o
  -2 -11   5     4597.25     4964.28    264.58 o
  -1 -11   5      620.88      568.77     90.90 o
   0 -11   5     3234.93     3251.31    195.87 o
   1 -11   5      150.48      -23.38     75.63 o
   2 -11   5       52.88      -26.00     60.84 o
   3 -11   5      722.23      800.18    115.24 o
   4 -11   5     4794.62     4789.17    315.40 o
   5 -11   5     1328.55     1375.15    136.94 o
   6 -11   5     2074.58     2139.53    130.36 o
   7 -11   5       41.09       -0.15     37.05 o
  -9 -10   5     2714.96     2746.24    133.41 o
  -8 -10   5      771.27      866.13     55.39 o
  -7 -10   5      451.59      489.34     45.56 o
  -6 -10   5       17.10       35.06     21.75 o
  -5 -10   5      485.26      473.66     57.77 o
  -4 -10   5     2080.22     2211.86    118.88 o
  -3 -10   5     4879.47     4778.75    195.20 o
  -2 -10   5      338.57      205.65     64.65 o
  -1 -10   5       78.81       85.17     76.34 o
   0 -10   5     1336.49     1292.12    128.60 o
   1 -10   5     2680.98     2648.19    157.22 o
   2 -10   5     4398.35     4340.65    243.58 o
   3 -10   5     4512.40     4479.98    265.29 o
   4 -10   5      360.47      338.54     91.85 o
   5 -10   5       16.02        7.78     23.17 o
   6 -10   5      311.87      242.11     38.68 o
   7 -10   5     1764.46     2024.11    103.53 o
   8 -10   5      896.16      805.15     83.22 o
 -10  -9   5      365.13      315.41     46.51 o
  -9  -9   5       79.97       83.23     26.94 o
  -8  -9   5      347.95      377.44     34.99 o
  -7  -9   5     2396.11     2535.57     89.63 o
  -6  -9   5     1052.44     1100.41     47.28 o
  -5  -9   5     1976.92     1983.10     64.29 o
  -4  -9   5      526.01      587.70     41.18 o
  -3  -9   5      971.44      952.71    194.79 o
  -2  -9   5     5861.42     5463.62    300.13 o
  -1  -9   5     5035.76     5147.04    282.00 o
   0  -9   5     3864.22     3462.93    187.28 o
   1  -9   5     2161.97     2035.52    128.11 o
   2  -9   5      112.35       89.71     49.15 o
   3  -9   5     5148.34     5391.10    271.50 o
   4  -9   5     3909.08     4061.80    127.11 o
   5  -9   5     3609.71     3878.24    130.59 o
   6  -9   5     1155.16     1100.32     64.22 o
   7  -9   5      342.73      356.92     39.34 o
   8  -9   5      155.37      229.47     46.21 o
   9  -9   5     1372.79     1311.34    112.67 o
 -11  -8   5      499.33      471.35     67.55 o
 -10  -8   5     1928.90     1997.63    112.39 o
  -9  -8   5      449.90      323.70     38.61 o
  -8  -8   5     2627.93     2778.63     95.21 o
  -7  -8   5      285.59      347.42     34.36 o
  -6  -8   5      121.19      144.77     25.52 o
  -5  -8   5     1273.80     1300.93     46.28 o
  -4  -8   5    13935.54    14856.60    278.31 o
  -3  -8   5      920.37      957.33     32.65 o
  -2  -8   5      637.20      635.73     53.90 o
  -1  -8   5      624.26      563.76     82.31 o
   0  -8   5     1618.26     1691.74    125.97 o
   1  -8   5     1443.64     1235.58     96.14 o
   2  -8   5    13192.92    13570.90    557.79 o
   3  -8   5     1399.65     1275.56    139.69 o
   4  -8   5     1477.05     1422.61     65.01 o
   5  -8   5      172.90      181.07     23.57 o
   6  -8   5     2700.90     2662.64     79.13 o
   7  -8   5     1338.83     1474.01     62.04 o
   8  -8   5     3926.18     4209.14    143.58 o
   9  -8   5      472.06      397.84     66.71 o
  10  -8   5       36.65        5.84     49.39 o
 -12  -7   5       41.91       56.34     44.59 o
 -11  -7   5     1187.72     1234.06     88.05 o
 -10  -7   5      484.69      524.54     55.20 o
  -9  -7   5      208.63      187.22     28.07 o
  -8  -7   5      379.90      412.53     35.21 o
  -7  -7   5     3758.69     4045.08    105.69 o
  -6  -7   5      130.46       77.07     21.82 o
  -5  -7   5     7161.39     7474.40    155.52 o
  -4  -7   5      403.08      494.16     28.55 o
  -3  -7   5     7166.25     7412.12    219.01 o
  -2  -7   5      111.30      114.00     31.05 o
  -1  -7   5     8881.44     8954.70    368.12 o
   0  -7   5     1112.78     1008.46     84.93 o
   1  -7   5     8040.72     7945.29    333.29 o
   2  -7   5      212.96      267.62     46.05 o
   3  -7   5     3108.04     3157.46     84.34 o
   4  -7   5      881.13      900.62     34.84 o
   5  -7   5     9883.18    10331.56    207.48 o
   6  -7   5      698.15      703.62     43.20 o
   7  -7   5       61.84       91.61     25.18 o
   8  -7   5      214.89      209.31     23.54 o
   9  -7   5     2880.60     3095.95    109.97 o
  10  -7   5      112.79       99.96     32.55 o
 -12  -6   5       29.36       20.20     41.20 o
 -11  -6   5      168.66       92.35     36.75 o
 -10  -6   5     3229.29     3352.30    117.85 o
  -9  -6   5      124.57       94.94     25.84 o
  -8  -6   5     5935.82     6204.18    152.48 o
  -7  -6   5      723.11      712.31     63.32 o
  -6  -6   5      794.91      795.21     37.98 o
  -5  -6   5      149.65      153.11     20.37 o
  -4  -6   5    12479.53    12948.36    285.91 o
  -3  -6   5     1454.89     1375.82     40.61 o
  -2  -6   5     5850.85     5595.80    182.58 o
  -1  -6   5      497.39      512.15     41.25 o
   0  -6   5     1439.42     1331.56     61.08 o
   1  -6   5        2.55       16.06     13.51 o
   2  -6   5    16954.80    17092.67    394.74 o
   3  -6   5      426.59      384.08     22.47 o
   4  -6   5     3235.77     3151.12     70.72 o
   5  -6   5       75.38       95.81     22.70 o
   6  -6   5     6716.07     6831.05    128.22 o
   7  -6   5      119.90       80.27     31.29 o
   8  -6   5     5983.80     6311.92    189.20 o
   9  -6   5       62.82       64.43     19.80 o
  10  -6   5      140.21       85.22     26.43 o
  11  -6   5      287.37      274.02     49.35 o
 -13  -5   5      942.17      901.30    163.30 o
 -12  -5   5      260.10      259.00     57.21 o
 -11  -5   5      466.69      450.79     75.27 o
 -10  -5   5      628.29      682.18     42.58 o
  -9  -5   5      494.65      429.12     45.00 o
  -8  -5   5      884.62      948.25     41.35 o
  -7  -5   5     4686.48     4997.12    114.46 o
  -6  -5   5      854.43      908.11     35.82 o
  -5  -5   5     3664.54     3688.24     84.46 o
  -4  -5   5      535.12      516.54     29.71 o
  -3  -5   5     5783.50     5731.59    117.32 o
  -2  -5   5     2311.80     2177.71     64.43 o
  -1  -5   5    52236.34    53663.50   1170.44 o
   0  -5   5     3701.03     3427.13    195.87 o
   1  -5   5     2993.75     2630.64    127.99 o
   2  -5   5      401.26      441.04     20.80 o
   3  -5   5     5033.43     4819.02    153.85 o
   4  -5   5       41.08       63.83     19.28 o
   5  -5   5     7911.97     8020.90    137.71 o
   6  -5   5      168.57      141.22     19.95 o
   7  -5   5      231.83      213.18     20.39 o
   8  -5   5       94.86       84.14     18.96 o
   9  -5   5     3118.86     2700.28    343.64 o
  10  -5   5      667.00      540.13     63.22 o
  11  -5   5     3457.12     3476.38    144.57 o
 -13  -4   5      389.77      349.24     77.76 o
 -12  -4   5       59.67       38.84     58.72 o
 -11  -4   5      306.75      248.39     43.48 o
 -10  -4   5     3294.50     3577.00    138.64 o
  -9  -4   5     3910.77     3894.79    150.20 o
  -8  -4   5     5104.98     5227.95    189.84 o
  -7  -4   5      171.70      242.94     24.99 o
  -6  -4   5      202.38      197.66     27.21 o
  -5  -4   5     1111.93     1107.60     36.19 o
  -4  -4   5     9882.48     9536.54    188.96 o
  -3  -4   5    10790.09    10364.16    253.57 o
  -2  -4   5    13650.47    14231.69    371.56 o
  -1  -4   5     1128.25     1192.55     55.58 o
   0  -4   5      781.48      622.69     36.74 o
   1  -4   5     4457.85     4146.45    159.85 o
   2  -4   5    12921.97    12290.88    252.37 o
   3  -4   5     4435.09     4272.98     88.37 o
   4  -4   5     2849.00     3051.70    105.78 o
   5  -4   5      571.89      546.90     26.82 o
   6  -4   5     4547.13     4262.10    177.61 o
   7  -4   5     1430.96     1278.81     66.61 o
   8  -4   5     4236.03     4302.35    179.30 o
   9  -4   5     1614.29     1558.57    121.46 o
  10  -4   5      102.70      109.01     27.98 o
  11  -4   5      410.29      382.47     46.05 o
  12  -4   5     1634.92     1201.55     90.00 o
 -13  -3   5      382.74      507.55     90.37 o
 -12  -3   5      782.29      848.96    109.35 o
 -11  -3   5      420.67      337.49     49.73 o
 -10  -3   5     1153.13     1212.74     51.90 o
  -9  -3   5     1136.49     1338.50     72.69 o
  -8  -3   5      728.16      765.85     39.49 o
  -7  -3   5     6820.36     6887.24    138.03 o
  -6  -3   5     6286.76     6119.26    123.76 o
  -5  -3   5     3542.02     3199.66     88.84 o
  -4  -3   5      395.69      417.72     27.10 o
  -3  -3   5     4818.73     5193.50    161.51 o
  -2  -3   5     8045.42     7909.56    229.22 o
  -1  -3   5     6592.21     6012.32    214.54 o
   0  -3   5    25638.64    25003.81   1271.39 o
   1  -3   5      477.69      355.14     39.23 o
   2  -3   5      571.00      589.04     24.12 o
   3  -3   5     3743.51     3704.68     75.56 o
   4  -3   5     7555.98     7659.68    207.96 o
   5  -3   5     5672.15     5693.07    176.07 o
   6  -3   5     8228.01     8128.42    170.56 o
   7  -3   5      242.59      258.76     24.11 o
   8  -3   5     1238.77     1351.58     62.84 o
   9  -3   5     1423.04     1532.82     54.54 o
  10  -3   5     2155.51     2164.64    106.41 o
  11  -3   5     1398.04     1448.16     93.14 o
  12  -3   5      401.60      357.26     62.05 o
 -13  -2   5      404.78      510.79     81.69 o
 -12  -2   5      171.91      312.21     55.22 o
 -11  -2   5     1015.80     1101.80     97.72 o
 -10  -2   5      435.85      380.42     27.34 o
  -9  -2   5     8859.86     9491.96    238.80 o
  -8  -2   5     1215.16     1344.13     51.06 o
  -7  -2   5     3398.46     3402.66     96.71 o
  -6  -2   5      443.74      493.17     40.89 o
  -5  -2   5     9901.17     9443.11    210.89 o
  -4  -2   5    17623.12    17296.80    375.01 o
  -3  -2   5     8887.53     8513.10    259.85 o
  -2  -2   5      709.20      604.23     29.94 o
  -1  -2   5      735.07      929.88     31.97 o
   0  -2   5     3673.42     3970.31     79.94 o
   1  -2   5    11743.28    10108.43    212.33 o
   2  -2   5    21097.52    20679.41    412.26 o
   3  -2   5     9240.25     8408.15    236.11 o
   4  -2   5     3541.07     3489.49    113.75 o
   5  -2   5      520.32      548.76     43.41 o
   6  -2   5     1563.89     1634.83    100.56 o
   7  -2   5     8698.97     8928.46    208.49 o
   8  -2   5     3158.80     3202.72     86.52 o
   9  -2   5      497.17      601.92     59.10 o
  10  -2   5      259.86      268.72     43.10 o
  11  -2   5      175.30      117.74     41.97 o
  12  -2   5      827.69      731.45     84.49 o
 -13  -1   5       53.16       35.67     58.05 o
 -12  -1   5     2431.77     2834.90    185.11 o
 -11  -1   5      507.37      616.03    118.46 o
 -10  -1   5     1877.24     2046.09    139.69 o
  -9  -1   5      658.23      709.12     36.59 o
  -8  -1   5     4092.24     4266.71    166.88 o
  -7  -1   5     3187.19     3089.39    111.68 o
  -6  -1   5    14093.13    14014.90    360.25 o
  -5  -1   5      440.83      448.41     48.79 o
  -4  -1   5    12359.39    12248.82    269.33 o
  -3  -1   5     1997.40     1916.83     61.09 o
  -2  -1   5    25701.07    24847.35    509.71 o
  -1  -1   5     2246.07     3347.60     82.86 o
   0  -1   5    27699.99    27656.17    473.94 o
   1  -1   5       87.25      133.06     17.39 o
   2  -1   5     3410.60     3370.06     83.42 o
   3  -1   5      569.05      520.12     37.37 o
   4  -1   5    19029.98    19158.14    491.51 o
   5  -1   5      130.92      240.60     33.02 o
   6  -1   5     9578.83     9037.10    260.60 o
   7  -1   5      159.12      342.59     41.22 o
   8  -1   5      659.17      648.53     32.87 o
   9  -1   5       54.73       55.67     39.34 o
  10  -1   5     6372.32     7116.26    257.07 o
  11  -1   5      216.31      184.97     40.21 o
  12  -1   5     1203.10     1089.34    107.40 o
 -13   0   5      334.84      301.80     76.34 o
 -12   0   5      555.44      537.92     71.55 o
 -11   0   5      900.47      964.03     84.03 o
 -10   0   5        2.48      -17.35     34.57 o
  -9   0   5    11107.22    11222.29    275.45 o
  -8   0   5      115.76      215.25     38.88 o
  -7   0   5      381.09      424.03     39.51 o
  -6   0   5      692.49      845.50    100.60 o
  -5   0   5     1229.22     1122.32     44.88 o
  -4   0   5      375.98      282.41     31.66 o
  -3   0   5    15465.42    14638.85    399.83 o
  -2   0   5      966.97      975.26     52.75 o
  -1   0   5      387.46      353.53     17.51 o
   0   0   5      128.65      134.17     12.21 o
   1   0   5    36553.59    39523.66    760.64 o
   2   0   5       76.47       39.24     19.56 o
   3   0   5    15223.23    14335.27    361.51 o
   4   0   5       36.50       -4.49     29.33 o
   5   0   5     1899.26     1885.11    111.18 o
   6   0   5      903.52      822.68     59.53 o
   7   0   5     6598.52     7344.86    233.98 o
   8   0   5      355.67      279.81     43.40 o
   9   0   5     2998.74     2863.54    150.42 o
  10   0   5      224.15      273.53     58.41 o
  11   0   5      554.28      603.42     82.06 o
  12   0   5      320.35      184.28    125.49 o
 -13   1   5       51.07       38.88     57.39 o
 -12   1   5     2426.72     2421.72    169.81 o
 -11   1   5      518.27      638.35     63.70 o
 -10   1   5     1870.49     2032.35    115.83 o
  -9   1   5      619.57      763.98     62.33 o
  -8   1   5     4159.48     4205.18    153.31 o
  -7   1   5     3164.74     3067.63     93.80 o
  -6   1   5    13906.94    13707.38    296.31 o
  -5   1   5      441.35      508.04     41.98 o
  -4   1   5    12359.07    12350.24    358.99 o
  -3   1   5     2145.19     2112.19    100.09 o
  -2   1   5    25938.96    25526.17    529.95 o
  -1   1   5     2133.55     3163.78     65.87 o
   0   1   5    27711.18    27450.65    466.32 o
   1   1   5       64.05       99.69     16.06 o
   2   1   5     3393.39     3297.93    104.53 o
   3   1   5      574.11      474.69     53.56 o
   4   1   5    19194.42    19304.48    486.75 o
   5   1   5       83.59       49.27     31.03 o
   6   1   5     9505.20     9174.38    256.04 o
   7   1   5      177.02      282.72     64.89 o
   8   1   5      687.25      671.00     33.75 o
   9   1   5       65.21       85.14     24.85 o
  10   1   5     6345.03     7073.64    317.12 o
  11   1   5      196.16      201.85     51.67 o
  12   1   5     1209.94     1102.21    107.22 o
 -13   2   5      397.92      163.65     63.47 o
 -12   2   5      196.54      155.59    110.82 o
 -11   2   5     1037.96      924.51     89.29 o
 -10   2   5      463.90      441.07     58.39 o
  -9   2   5     8859.13     9617.96    257.73 o
  -8   2   5     1188.57     1287.53     78.18 o
  -7   2   5     3392.69     3314.05    120.67 o
  -6   2   5      492.30      580.09     56.15 o
  -5   2   5     9832.82     9074.85    253.86 o
  -4   2   5    17741.07    17465.03    463.89 o
  -3   2   5     8645.69     8155.24    230.60 o
  -2   2   5      628.15      561.59     41.10 o
  -1   2   5      741.15      994.30     35.60 o
   0   2   5     3683.24     4031.93     83.04 o
   1   2   5    12010.35    10233.71    167.54 o
   2   2   5    21194.53    20664.62    521.08 o
   3   2   5     9257.00     8769.41    259.45 o
   4   2   5     3532.06     3658.83    117.91 o
   5   2   5      563.30      693.36     43.24 o
   6   2   5     1549.54     1436.15     66.57 o
   7   2   5     8655.46     9096.94    274.34 o
   8   2   5     3214.42     3231.73    105.27 o
   9   2   5      540.48      520.55     33.53 o
  10   2   5      309.57      381.97    125.25 o
  11   2   5      198.55      210.66     94.35 o
  12   2   5      833.71      582.60    140.76 o
 -13   3   5      373.97      513.90    107.84 o
 -12   3   5      748.80      851.42    145.17 o
 -11   3   5      375.29      267.56     66.57 o
 -10   3   5     1158.38     1138.56     52.74 o
  -9   3   5     1077.94     1182.29     55.39 o
  -8   3   5      662.93      762.78     69.32 o
  -7   3   5     6671.73     6704.43    171.60 o
  -6   3   5     6165.58     5931.09    234.42 o
  -5   3   5     3693.43     3351.75    112.22 o
  -4   3   5      451.73      439.32     39.77 o
  -3   3   5     4725.62     5196.52    125.40 o
  -2   3   5     7863.41     7777.03    178.52 o
  -1   3   5     5992.50     5544.51    128.00 o
   0   3   5    25712.30    26607.14    407.41 o
   1   3   5      521.81      394.81     20.49 o
   2   3   5      567.44      616.19     61.32 o
   3   3   5     3977.86     3711.02    232.26 o
   4   3   5     7636.07     7692.56    214.95 o
   5   3   5     5570.79     5727.23    168.60 o
   6   3   5     8140.10     8399.37    234.82 o
   7   3   5      276.91      314.99     40.45 o
   8   3   5     1221.22     1263.13     55.13 o
   9   3   5     1419.59     1440.63     76.62 o
  10   3   5     2156.29     2072.37    198.74 o
  11   3   5     1395.58     1258.37    109.45 o
  12   3   5      401.16      281.52    123.58 o
 -13   4   5      382.77      300.84     96.62 o
 -12   4   5       71.69       60.31    119.41 o
 -11   4   5      333.14      196.08     51.46 o
 -10   4   5     3288.71     3520.66    122.34 o
  -9   4   5     3942.00     4086.99    114.31 o
  -8   4   5     5134.96     5414.78    129.38 o
  -7   4   5      171.86      201.38     25.19 o
  -6   4   5      263.21      313.90     37.46 o
  -5   4   5     1203.95     1120.02     61.55 o
  -4   4   5     9861.40     9607.46    221.21 o
  -3   4   5    10900.73    10678.36    239.46 o
  -2   4   5    13695.92    13939.36    433.08 o
  -1   4   5     1124.48     1143.19     39.55 o
   0   4   5      666.15      578.10     18.81 o
   1   4   5     4615.79     4644.60     83.85 o
   2   4   5    13147.19    12234.35    262.93 o
   3   4   5     4361.35     4255.03    133.24 o
   4   4   5     2886.55     3186.85    103.92 o
   5   4   5      529.85      598.29     48.20 o
   6   4   5     4617.06     4808.87    120.89 o
   7   4   5     1476.28     1359.20     56.52 o
   8   4   5     4207.01     4554.56    140.52 o
   9   4   5     1618.03     1617.63     91.73 o
  10   4   5      107.24       87.79     34.98 o
  11   4   5      388.21      313.45     63.37 o
  12   4   5     1661.04     1314.79    192.76 o
 -13   5   5      955.20      934.74    141.95 o
 -12   5   5      245.19      230.23     64.40 o
 -11   5   5      396.19      370.35     68.73 o
 -10   5   5      640.47      661.70     47.45 o
  -9   5   5      467.87      382.51     30.18 o
  -8   5   5      881.62      882.68     42.65 o
  -7   5   5     4673.93     4966.64    123.39 o
  -6   5   5      843.92      833.73     38.22 o
  -5   5   5     3598.43     3530.80    116.82 o
  -4   5   5      512.39      548.24     36.74 o
  -3   5   5     5804.73     5890.99    146.28 o
  -2   5   5     2278.51     2175.40     87.65 o
  -1   5   5    52667.43    54419.93   1703.94 o
   0   5   5     3653.75     3656.54     68.36 o
   1   5   5     2985.05     2776.70     70.56 o
   2   5   5      408.60      393.80     32.44 o
   3   5   5     4970.69     4832.50    140.86 o
   4   5   5       46.59       51.85     22.75 o
   5   5   5     7932.90     8113.36    183.27 o
   6   5   5      112.35      117.05     25.30 o
   7   5   5      231.75      194.29     31.35 o
   8   5   5      100.76      135.53     32.40 o
   9   5   5     3140.20     3225.39    122.56 o
  10   5   5      673.22      640.43     46.96 o
  11   5   5     3488.08     3618.18    217.60 o
 -12   6   5       28.47      -25.77     91.13 o
 -11   6   5      152.67      146.57     31.56 o
 -10   6   5     3175.56     3510.42    140.24 o
  -9   6   5      141.20      145.34     41.73 o
  -8   6   5     5978.03     6190.88    165.78 o
  -7   6   5      644.24      626.66     36.03 o
  -6   6   5      779.16      755.22     37.46 o
  -5   6   5      124.02       69.03     22.40 o
  -4   6   5    12495.19    12968.61    256.44 o
  -3   6   5     1420.87     1373.28     46.12 o
  -2   6   5     5674.33     5645.74    195.24 o
  -1   6   5      490.28      484.80     23.69 o
   0   6   5     1273.39     1131.19     31.14 o
   1   6   5        4.50       34.21     27.52 o
   2   6   5    16928.37    17103.39    256.22 o
   3   6   5      430.95      405.20     29.67 o
   4   6   5     3160.23     3074.67     87.75 o
   5   6   5       89.91      128.05     26.42 o
   6   6   5     6678.63     6773.32    173.00 o
   7   6   5      109.73       73.35     47.77 o
   8   6   5     6006.73     6529.24    210.46 o
   9   6   5       65.73       53.42     29.45 o
  10   6   5      143.29      179.27     35.90 o
  11   6   5      265.56      161.51     72.05 o
 -12   7   5       38.56       65.60     62.74 o
 -11   7   5     1164.77     1196.91     75.22 o
 -10   7   5      529.65      475.75     46.25 o
  -9   7   5      204.76      152.18     36.84 o
  -8   7   5      449.82      432.53     42.55 o
  -7   7   5     3972.86     3967.80    114.37 o
  -6   7   5      130.80       88.76     26.08 o
  -5   7   5     6940.70     7217.72    145.10 o
  -4   7   5      439.49      509.97     69.93 o
  -3   7   5     7252.96     7842.63    193.26 o
  -2   7   5      134.97      147.35     23.63 o
  -1   7   5     9179.47     9541.81    157.33 o
   0   7   5     1103.45     1139.36     33.47 o
   1   7   5     8167.92     8588.18    121.94 o
   2   7   5      212.63      216.92     19.77 o
   3   7   5     3038.33     3088.72     75.71 o
   4   7   5      896.24      864.15     45.38 o
   5   7   5     9764.52    10173.28    239.50 o
   6   7   5      683.34      636.35     59.96 o
   7   7   5       60.41       98.76     26.74 o
   8   7   5      236.99      278.60     37.38 o
   9   7   5     2898.00     3147.83    135.23 o
  10   7   5      111.97       74.53     35.79 o
 -11   8   5      464.39      454.68     58.42 o
 -10   8   5     1892.67     1872.33     87.23 o
  -9   8   5      441.08      396.89     62.19 o
  -8   8   5     2598.05     2605.67    128.91 o
  -7   8   5      262.79      250.18     28.27 o
  -6   8   5       86.50      100.02     26.99 o
  -5   8   5     1301.82     1311.26     51.74 o
  -4   8   5    13999.76    15482.91    481.00 o
  -3   8   5      944.43      996.91     52.90 o
  -2   8   5      595.88      617.80     43.72 o
  -1   8   5      588.05      539.32     23.64 o
   0   8   5     1649.74     1794.38     38.22 o
   1   8   5     1407.01     1444.59     32.83 o
   2   8   5    13285.13    14267.06    253.74 o
   3   8   5     1393.83     1433.66     41.70 o
   4   8   5     1415.10     1311.97     45.24 o
   5   8   5      160.29      146.02     24.70 o
   6   8   5     2664.79     2581.58     95.89 o
   7   8   5     1367.48     1390.50     73.25 o
   8   8   5     3985.59     4147.35    193.82 o
   9   8   5      450.51      343.48     38.99 o
  10   8   5       26.32       13.46     30.59 o
 -10   9   5      367.00      293.71     43.92 o
  -9   9   5       89.48      110.69     32.99 o
  -8   9   5      350.05      228.69     34.30 o
  -7   9   5     2415.05     2525.20     88.14 o
  -6   9   5     1039.74      998.93     47.94 o
  -5   9   5     1989.96     2055.45     74.23 o
  -4   9   5      566.68      549.87     43.74 o
  -3   9   5      984.92     1045.75     49.15 o
  -2   9   5     6004.83     6102.31    140.52 o
  -1   9   5     4779.91     5023.83    104.81 o
   0   9   5     3701.35     3638.05     67.18 o
   1   9   5     2214.43     2370.64     48.30 o
   2   9   5      111.57       44.42     24.15 o
   3   9   5     5242.89     5372.52    132.29 o
   4   9   5     3984.27     4030.06    109.90 o
   5   9   5     3521.99     3840.64    147.80 o
   6   9   5     1087.68     1040.80     55.67 o
   7   9   5      353.99      291.80     35.02 o
   8   9   5      146.54      133.55     35.47 o
   9   9   5     1322.21     1334.73     86.29 o
  -9  10   5     2720.83     2603.20    112.48 o
  -8  10   5      800.46      737.71     51.17 o
  -7  10   5      459.28      427.65     41.39 o
  -6  10   5       14.64        4.47     24.55 o
  -5  10   5      546.35      479.96     34.66 o
  -4  10   5     2011.63     2050.36     66.30 o
  -3  10   5     4883.65     5229.07    121.30 o
  -2  10   5      391.07      422.71     28.50 o
  -1  10   5       64.99       39.00     19.25 o
   0  10   5     1335.05     1301.96     36.65 o
   1  10   5     2526.62     2666.00     63.11 o
   2  10   5     4523.27     4520.88    112.04 o
   3  10   5     4627.21     4744.92    117.93 o
   4  10   5      351.05      348.67     37.25 o
   5  10   5       12.71        1.68     21.99 o
   6  10   5      321.04      299.70     30.15 o
   7  10   5     1701.84     1664.39     83.84 o
   8  10   5      897.81      824.52     81.71 o
  -8  11   5     1246.78     1076.00     79.40 o
  -7  11   5      155.13       92.80     33.26 o
  -6  11   5     3174.57     3306.76    112.95 o
  -5  11   5     1427.68     1397.13     54.52 o
  -4  11   5       93.20       68.63     20.00 o
  -3  11   5      378.74      297.65     23.07 o
  -2  11   5     4600.18     5071.02    123.06 o
  -1  11   5      594.09      601.38     25.66 o
   0  11   5     3217.56     3532.71     77.68 o
   1  11   5      138.35      125.62     12.49 o
   2  11   5       53.74       23.93     23.55 o
   3  11   5      748.26      816.58     42.11 o
   4  11   5     4840.53     5078.29    159.11 o
   5  11   5     1345.04     1298.56     53.21 o
   6  11   5     2039.84     2032.08     76.06 o
   7  11   5       29.55       26.71     31.52 o
  -7  12   5      779.91      670.36     48.55 o
  -6  12   5      134.05      133.19     26.88 o
  -5  12   5     2813.03     2823.52     86.76 o
  -4  12   5       27.39       -0.43     25.34 o
  -3  12   5     3513.52     3750.24     96.62 o
  -2  12   5      124.87       97.75     16.97 o
  -1  12   5       18.88        2.45     13.76 o
   0  12   5      155.43      145.37     16.55 o
   1  12   5     3695.76     3589.03     79.89 o
   2  12   5      304.19      315.88     34.63 o
   3  12   5     5350.67     5709.10    174.57 o
   4  12   5       55.07       12.00     29.14 o
   5  12   5        1.25       47.04     38.23 o
   6  12   5      130.79       82.94     52.96 o
  -5  13   5      121.01       74.87     39.29 o
  -4  13   5      275.86      196.96     30.48 o
  -3  13   5      101.03       70.22     21.35 o
  -2  13   5     1768.71     1847.85     60.41 o
  -1  13   5       77.21       37.20     28.76 o
   0  13   5     3823.82     4253.74    115.71 o
   1  13   5       20.14      -28.55     28.55 o
   2  13   5       48.70       57.24     36.33 o
   3  13   5        3.14       14.19     36.80 o
   4  13   5     1952.53     1897.82    140.30 o
  -1  14   5      111.49      114.52     46.10 o
   0  14   5       56.75       72.29     61.32 o
  -5 -13   6      424.55      231.41     96.62 o
  -4 -13   6       74.31      105.69     85.17 o
  -3 -13   6     2275.59     2208.02    205.90 o
  -2 -13   6       20.75       91.13     99.97 o
  -1 -13   6     3475.69     3276.12    287.48 o
   0 -13   6       10.29      -17.42     73.00 o
   1 -13   6       52.34       61.08     98.77 o
   2 -13   6        8.95      -52.01     72.29 o
   3 -13   6     2538.01     2201.34    229.75 o
  -7 -12   6      200.02      128.36     75.86 o
  -6 -12   6      889.24      760.41     95.19 o
  -5 -12   6       75.37       34.44     69.32 o
  -4 -12   6     3917.75     3674.31    279.37 o
  -3 -12   6       46.66       50.10     70.62 o
  -2 -12   6      293.35      220.68     76.59 o
  -1 -12   6       81.88      -38.17     88.03 o
   0 -12   6     3254.82     3257.52    248.83 o
   1 -12   6      278.86      209.47     75.63 o
   2 -12   6     6421.19     6090.60    445.66 o
   3 -12   6      104.76      -51.77     63.22 o
   4 -12   6      294.45      234.29     99.97 o
   5 -12   6        8.92       36.98     91.13 o
  -8 -11   6      115.48      115.17     32.26 o
  -7 -11   6     2592.12     2743.36    109.52 o
  -6 -11   6      444.50      425.96     59.07 o
  -5 -11   6      415.70      430.06     66.78 o
  -4 -11   6       55.20       11.70     93.05 o
  -3 -11   6     3193.56     3185.47    209.23 o
  -2 -11   6      539.04      511.99     82.31 o
  -1 -11   6     3612.15     3588.41    235.00 o
   0 -11   6      192.80      140.52     67.28 o
   1 -11   6      252.84      168.91     63.94 o
   2 -11   6      346.72      425.38     92.57 o
   3 -11   6     3978.05     4108.75    279.37 o
   4 -11   6      499.31      586.66     97.34 o
   5 -11   6     2129.75     2194.42    213.77 o
   6 -11   6       80.59       56.78     62.51 o
   7 -11   6       70.28       71.80     44.92 o
  -9 -10   6     1032.68     1104.51     71.00 o
  -8 -10   6      607.42      624.78     46.05 o
  -7 -10   6      279.43      252.21     30.86 o
  -6 -10   6      697.00      725.93     48.58 o
  -5 -10   6      517.33      480.24     31.74 o
  -4 -10   6     3527.64     3642.73    173.32 o
  -3 -10   6     1391.18     1225.00     87.18 o
  -2 -10   6      336.64      465.23     76.59 o
  -1 -10   6     1087.90     1128.23    102.83 o
   0 -10   6     3897.81     4022.39    216.87 o
   1 -10   6     4491.31     4098.73    230.46 o
   2 -10   6     8076.58     7706.95    385.78 o
   3 -10   6      407.02      230.46     86.36 o
   4 -10   6       46.65        5.72     45.81 o
   5 -10   6      498.65      328.28     74.20 o
   6 -10   6     1859.05     1868.02     94.05 o
   7 -10   6     1234.86     1339.17     80.66 o
   8 -10   6     1716.35     1708.15    100.57 o
 -10  -9   6      159.78       76.77     39.46 o
  -9  -9   6      380.40      378.01     42.28 o
  -8  -9   6     2315.64     2385.39     87.90 o
  -7  -9   6     1150.67     1134.84     53.32 o
  -6  -9   6      916.53      855.47     48.08 o
  -5  -9   6      383.04      481.21     30.14 o
  -4  -9   6      233.53      225.21     27.52 o
  -3  -9   6     1487.78     1534.40     83.96 o
  -2  -9   6     7387.20     7084.98    342.12 o
  -1  -9   6     5031.54     4690.16    241.44 o
   0  -9   6     3851.27     3492.51    178.93 o
   1  -9   6      247.48      134.08     52.48 o
   2  -9   6     1157.20     1156.38    107.35 o
   3  -9   6     2187.84     2054.14    146.96 o
   4  -9   6     3695.00     3720.58    220.92 o
   5  -9   6     1517.83     1597.99     69.41 o
   6  -9   6      884.35      900.00     55.57 o
   7  -9   6       18.77       19.40     41.35 o
   8  -9   6     1176.37     1191.44     74.90 o
   9  -9   6     1017.47      847.34     86.72 o
 -11  -8   6      985.11      956.70     92.95 o
 -10  -8   6      251.24      197.63     36.88 o
  -9  -8   6     4520.78     4742.64    153.91 o
  -8  -8   6      242.06      273.03     29.49 o
  -7  -8   6      188.36      183.23     27.53 o
  -6  -8   6      907.41      914.80     42.46 o
  -5  -8   6     3199.39     3262.71     88.13 o
  -4  -8   6      653.79      642.14     60.64 o
  -3  -8   6     3640.53     3732.96    221.18 o
  -2  -8   6      566.02      549.10     98.06 o
  -1  -8   6     1239.76     1166.16    100.20 o
   0  -8   6     3614.41     3037.30    158.65 o
   1  -8   6    10022.33    10028.05    427.05 o
   2  -8   6     1202.23     1138.30     62.27 o
   3  -8   6     1254.61     1176.88     55.44 o
   4  -8   6      183.13      132.35     22.79 o
   5  -8   6     3181.28     3297.39     96.90 o
   6  -8   6     1007.02      960.83     41.61 o
   7  -8   6     4158.26     4650.83    162.07 o
   8  -8   6      679.73      653.02     47.30 o
   9  -8   6       83.14       43.41     31.27 o
 -12  -7   6     1043.87      936.19     99.53 o
 -11  -7   6      301.32      230.30     53.10 o
 -10  -7   6      567.23      488.00     43.23 o
  -9  -7   6      636.22      569.13     46.16 o
  -8  -7   6     3069.10     3352.67    106.35 o
  -7  -7   6     1062.61     1053.54     45.82 o
  -6  -7   6     3829.64     4010.67     97.35 o
  -5  -7   6      810.97      806.65     36.27 o
  -4  -7   6      576.79      641.54     30.22 o
  -3  -7   6      510.91      594.81     52.37 o
  -2  -7   6     9612.92    10098.64    278.20 o
  -1  -7   6     1041.46     1089.81     97.58 o
   0  -7   6     4218.26     4117.10    220.92 o
   1  -7   6       51.00       38.16     16.68 o
   2  -7   6     1458.46     1414.57     66.68 o
   3  -7   6      291.03      254.96     23.06 o
   4  -7   6     9911.99    10849.32    217.62 o
   5  -7   6      701.43      640.92     33.20 o
   6  -7   6     1201.75     1239.89     47.85 o
   7  -7   6       82.41       88.82     23.81 o
   8  -7   6     3813.76     4001.94    131.55 o
   9  -7   6      185.52      159.12     27.37 o
  10  -7   6     3076.56     2967.49    284.35 o
 -12  -6   6       55.19      131.22    164.62 o
 -11  -6   6     2845.07     2804.73    131.00 o
 -10  -6   6      113.09       48.66     43.70 o
  -9  -6   6     5143.60     5367.04    155.87 o
  -8  -6   6      618.78      655.41     39.39 o
  -7  -6   6      293.82      284.97     27.39 o
  -6  -6   6      226.13      290.72     28.49 o
  -5  -6   6     9887.10    10140.49    193.65 o
  -4  -6   6     3138.66     3168.13     77.29 o
  -3  -6   6    12081.69    12239.97    290.01 o
  -2  -6   6      109.02      126.14     23.72 o
  -1  -6   6     1394.71     1417.83     46.49 o
   0  -6   6      187.52      196.15     52.96 o
   1  -6   6    14774.21    14253.97    373.56 o
   2  -6   6      491.19      514.02     36.89 o
   3  -6   6     3871.52     3966.64     91.66 o
   4  -6   6      519.54      535.23     33.85 o
   5  -6   6     4550.39     4663.89    106.85 o
   6  -6   6      757.22      743.00     35.18 o
   7  -6   6     6710.71     6919.83    147.85 o
   8  -6   6       53.21       43.96     20.93 o
   9  -6   6      771.17      734.77     38.65 o
  10  -6   6      159.58      152.41     47.90 o
  11  -6   6     1844.78     1684.70    260.95 o
 -12  -5   6     1034.50      902.40     76.81 o
 -11  -5   6      445.76      435.69     39.24 o
 -10  -5   6      396.36      333.41     34.86 o
  -9  -5   6      352.18      366.86     31.91 o
  -8  -5   6     5216.41     5342.47    132.30 o
  -7  -5   6      445.36      430.83     33.94 o
  -6  -5   6     1912.73     2007.06     58.39 o
  -5  -5   6      449.18      496.13     29.39 o
  -4  -5   6       76.91      132.19     26.44 o
  -3  -5   6     2408.71     2518.45     63.71 o
  -2  -5   6    18398.13    17984.81    713.26 o
  -1  -5   6     1827.12     1964.54     67.06 o
   0  -5   6     4134.88     4008.31    154.36 o
   1  -5   6      467.91      501.73     33.40 o
   2  -5   6     5738.52     5728.51    114.12 o
   3  -5   6      835.04      759.51     28.43 o
   4  -5   6     8193.30     8614.84    212.84 o
   5  -5   6      636.26      763.17     20.60 o
   6  -5   6      403.23      441.09     31.32 o
   7  -5   6      410.41      354.68     21.70 o
   8  -5   6     1720.98     1603.74    156.64 o
   9  -5   6      160.04      106.47     20.11 o
  10  -5   6     4917.94     4595.16    348.42 o
  11  -5   6      280.90      185.62     36.91 o
 -13  -4   6       99.12      108.02     61.52 o
 -12  -4   6      409.71      385.46     62.67 o
 -11  -4   6     2578.13     2690.59    169.84 o
 -10  -4   6     1877.40     1815.46     74.29 o
  -9  -4   6     3746.83     3914.13    121.49 o
  -8  -4   6      953.14      831.44     68.70 o
  -7  -4   6      122.30      102.19     23.69 o
  -6  -4   6     1644.58     1741.52     54.52 o
  -5  -4   6     5841.92     6191.63    148.89 o
  -4  -4   6     1240.66     1321.10     48.92 o
  -3  -4   6    15323.58    15039.12    396.20 o
  -2  -4   6     5286.65     5853.46    174.96 o
  -1  -4   6      407.32      414.01     33.89 o
   0  -4   6     7611.95     7863.69    285.10 o
   1  -4   6    16381.22    16947.94    593.10 o
   2  -4   6     3006.09     2945.17     70.97 o
   3  -4   6      343.35      352.91     22.92 o
   4  -4   6      321.53      328.78     20.61 o
   5  -4   6     2997.79     2691.15     80.18 o
   6  -4   6     2874.75     2816.66     98.61 o
   7  -4   6     7234.25     7305.78    290.64 o
   8  -4   6     1382.09     1280.58     83.89 o
   9  -4   6      542.68      589.14     38.06 o
  10  -4   6      309.61      237.94     33.59 o
  11  -4   6     1983.71     1981.95    115.01 o
 -13  -3   6      624.50      635.21     91.34 o
 -12  -3   6      672.88      635.18     69.20 o
 -11  -3   6      875.46      858.84     43.43 o
 -10  -3   6      264.23      255.69     40.31 o
  -9  -3   6      492.02      558.40     33.51 o
  -8  -3   6     2384.69     2434.67     85.61 o
  -7  -3   6    10913.29    10840.75    217.38 o
  -6  -3   6     6606.42     6843.23    159.53 o
  -5  -3   6      290.67      284.94     33.90 o
  -4  -3   6     4425.89     4742.90    149.50 o
  -3  -3   6    24769.13    26042.79    648.06 o
  -2  -3   6     6843.86     6526.09    243.46 o
  -1  -3   6    20552.11    19753.46    727.57 o
   0  -3   6     5748.47     5455.31    198.27 o
   1  -3   6     3895.12     4162.78    182.15 o
   2  -3   6     2440.59     2449.60     53.30 o
   3  -3   6     6639.97     6797.15    132.95 o
   4  -3   6     3408.81     3530.76    117.41 o
   5  -3   6    11615.25    11694.90    322.06 o
   6  -3   6     1297.82     1370.59     70.31 o
   7  -3   6      654.68      631.66     47.66 o
   8  -3   6     3431.48     3400.82     96.26 o
   9  -3   6     1995.83     2205.00     75.92 o
  10  -3   6     2378.52     2470.21    121.34 o
  11  -3   6      596.56      522.58     59.94 o
  12  -3   6      380.87      278.25     62.46 o
 -13  -2   6      181.96      237.47     69.78 o
 -12  -2   6      619.08      571.94     65.37 o
 -11  -2   6      263.48      202.46     50.64 o
 -10  -2   6     3391.36     3574.59    107.57 o
  -9  -2   6     2403.39     2391.01     74.97 o
  -8  -2   6     2093.43     2203.04    121.57 o
  -7  -2   6      790.88      957.75     81.90 o
  -6  -2   6     3291.52     3063.29     87.14 o
  -5  -2   6     2663.66     2602.01     76.13 o
  -4  -2   6    16324.14    15702.12    360.11 o
  -3  -2   6     3767.18     3641.70    113.69 o
  -2  -2   6      149.67      243.63     26.30 o
  -1  -2   6     2915.92     3421.97     85.52 o
   0  -2   6    10020.03     9180.75    203.09 o
   1  -2   6    10195.50     9832.24    209.73 o
   2  -2   6    27964.30    27538.46    551.76 o
   3  -2   6      966.84     1075.12     37.76 o
   4  -2   6      653.18      633.12     46.64 o
   5  -2   6     1762.75     1846.85     72.85 o
   6  -2   6    10112.96    10318.39    280.06 o
   7  -2   6     2909.38     2806.12    151.25 o
   8  -2   6     2793.89     2834.01     92.17 o
   9  -2   6      230.46      252.75     49.11 o
  10  -2   6      127.02       97.48     43.44 o
  11  -2   6      147.25       55.36     43.82 o
  12  -2   6     1137.71     1267.90    191.34 o
 -13  -1   6     1959.45     2169.35    166.54 o
 -12  -1   6      219.96      212.83    134.68 o
 -11  -1   6     1182.99     1235.08    123.70 o
 -10  -1   6      447.96      472.63     31.61 o
  -9  -1   6     1371.47     1382.45     58.44 o
  -8  -1   6     1336.12     1352.09     73.60 o
  -7  -1   6     7836.91     8068.44    315.04 o
  -6  -1   6      768.56      649.32     68.83 o
  -5  -1   6     5660.19     5174.95    132.94 o
  -4  -1   6      514.49      499.20     29.29 o
  -3  -1   6     9995.59     9444.35    212.77 o
  -2  -1   6      330.90      220.47     24.06 o
  -1  -1   6    18989.74    18630.69    380.55 o
   0  -1   6     1002.62      807.94     22.94 o
   1  -1   6     3787.55     3431.46     79.48 o
   2  -1   6      391.15      362.59     24.61 o
   3  -1   6    17177.00    16394.11    342.93 o
   4  -1   6      222.52      207.41     30.99 o
   5  -1   6     7665.91     7217.91    201.42 o
   6  -1   6      103.28      178.72     97.46 o
   7  -1   6      152.71      184.51     46.97 o
   8  -1   6      734.46      652.02     56.35 o
   9  -1   6     6435.25     7034.61    196.01 o
  10  -1   6     1039.08      990.14     80.98 o
  11  -1   6     2233.79     2449.76    140.52 o
  12  -1   6       66.92      102.44     51.48 o
 -13   0   6      186.59      240.00     68.47 o
 -12   0   6      289.57      220.89     49.35 o
 -11   0   6      109.25       43.53     42.48 o
 -10   0   6     6305.53     6814.89    200.37 o
  -9   0   6      289.41      271.53     56.78 o
  -8   0   6      238.39      268.55     44.25 o
  -7   0   6      584.16      744.09     50.11 o
  -6   0   6     5243.59     5122.38    129.93 o
  -5   0   6        2.01      -32.03     32.03 o
  -4   0   6    56098.64    53782.43   1309.77 o
  -3   0   6        7.63       -0.81     23.02 o
  -2   0   6        8.99       24.01     15.82 o
  -1   0   6       43.00       -7.53     13.63 o
   0   0   6    27562.06    28338.80    432.39 o
   1   0   6      195.92      191.03     16.70 o
   2   0   6    96848.02   101260.86   1897.78 o
   3   0   6      347.23      324.07     31.07 o
   4   0   6        7.20       -1.15     28.23 o
   5   0   6      162.22      124.27     38.79 o
   6   0   6     3515.24     3689.10    128.59 o
   7   0   6       93.35       54.61     65.72 o
   8   0   6     7268.73     7438.85    271.60 o
   9   0   6      512.65      521.15     87.32 o
  10   0   6        2.41       12.90     40.41 o
  11   0   6       71.55       27.30     44.15 o
  12   0   6      987.91     1066.40    179.52 o
 -13   1   6     1942.90     2320.31    187.34 o
 -12   1   6      207.68      121.74     54.17 o
 -11   1   6     1183.60     1302.73    140.52 o
 -10   1   6      476.89      529.28     31.35 o
  -9   1   6     1363.54     1351.04     87.08 o
  -8   1   6     1309.86     1483.70    110.94 o
  -7   1   6     7948.66     8050.02    189.37 o
  -6   1   6      704.45      669.77     36.81 o
  -5   1   6     5627.12     5327.54    168.13 o
  -4   1   6      523.09      589.60     47.35 o
  -3   1   6     9979.58     9518.10    264.95 o
  -2   1   6      361.36      227.45     28.36 o
  -1   1   6    18936.82    19060.17    340.72 o
   0   1   6     1005.63      770.80     25.52 o
   1   1   6     3682.26     3345.39     64.78 o
   2   1   6      392.27      349.13     26.97 o
   3   1   6    16934.42    16029.13    405.36 o
   4   1   6      287.46      247.33     45.93 o
   5   1   6     7833.89     7760.14    219.10 o
   6   1   6      110.71       77.90     33.11 o
   7   1   6      148.21      127.09     92.45 o
   8   1   6      745.35      773.52     62.67 o
   9   1   6     6430.48     6797.08    225.95 o
  10   1   6     1027.95      962.91     84.83 o
  11   1   6     2230.79     2059.83    162.21 o
  12   1   6       58.43       -1.68     56.37 o
 -13   2   6      159.86       51.30     73.96 o
 -12   2   6      638.83      567.44     92.81 o
 -11   2   6      273.54      227.11     55.78 o
 -10   2   6     3434.91     3750.77    125.24 o
  -9   2   6     2477.46     2432.18    181.32 o
  -8   2   6     2062.76     2142.06     80.77 o
  -7   2   6      772.36      886.55    105.61 o
  -6   2   6     3217.02     3117.12     91.14 o
  -5   2   6     2573.91     2492.29    100.09 o
  -4   2   6    16669.88    16542.23    436.18 o
  -3   2   6     3812.36     3834.03    100.52 o
  -2   2   6      171.98      248.12     26.25 o
  -1   2   6     3031.51     3610.55     95.91 o
   0   2   6     9935.78     9223.54    176.19 o
   1   2   6    10037.05     9860.45    163.11 o
   2   2   6    27769.89    27512.71    542.50 o
   3   2   6      912.75     1047.30     76.10 o
   4   2   6      668.59      615.41     49.15 o
   5   2   6     1835.00     1883.55     80.38 o
   6   2   6    10122.21    10307.00    277.34 o
   7   2   6     2913.31     2707.96    109.44 o
   8   2   6     2695.45     2757.94    172.01 o
   9   2   6      288.24      354.36     84.48 o
  10   2   6      167.84      234.21     59.56 o
  11   2   6      131.93      115.66     55.63 o
  12   2   6     1174.13     1232.48    172.49 o
 -13   3   6      651.06      665.15    142.19 o
 -12   3   6      647.70      620.91    114.16 o
 -11   3   6      861.54      728.57     38.09 o
 -10   3   6      232.14      231.39     95.82 o
  -9   3   6      433.36      467.00     32.95 o
  -8   3   6     2432.91     2541.88    100.58 o
  -7   3   6    10935.61    11210.79    269.21 o
  -6   3   6     6591.21     6550.36    166.61 o
  -5   3   6      340.57      305.06     41.47 o
  -4   3   6     4285.16     4324.81    144.87 o
  -3   3   6    25026.19    25689.24    538.19 o
  -2   3   6     7244.71     6898.90    198.06 o
  -1   3   6    20484.11    20222.99    416.15 o
   0   3   6     5724.20     5681.04    113.67 o
   1   3   6     3840.95     4213.49     76.36 o
   2   3   6     2321.55     2409.97     65.81 o
   3   3   6     6562.26     6669.34    188.82 o
   4   3   6     3448.87     3647.10    114.48 o
   5   3   6    11811.92    11806.25    319.98 o
   6   3   6     1261.00     1441.46     77.44 o
   7   3   6      631.93      491.49     53.44 o
   8   3   6     3426.95     3467.62    115.54 o
   9   3   6     1981.01     2088.25     89.43 o
  10   3   6     2350.74     2545.88    277.91 o
  11   3   6      581.23      521.71    100.92 o
  12   3   6      367.00      175.36     94.96 o
 -13   4   6       92.27      343.79    116.43 o
 -12   4   6      451.09      372.77     79.84 o
 -11   4   6     2584.74     2611.53    107.60 o
 -10   4   6     1884.57     1894.66     82.50 o
  -9   4   6     3781.09     4046.23    113.43 o
  -8   4   6      945.20      974.12     42.84 o
  -7   4   6      148.23      162.47     40.15 o
  -6   4   6     1568.33     1667.68     64.68 o
  -5   4   6     5853.27     6377.30    310.51 o
  -4   4   6     1257.05     1166.16     47.10 o
  -3   4   6    15265.15    15186.88    335.92 o
  -2   4   6     5141.40     5587.59    136.82 o
  -1   4   6      550.20      490.03     28.04 o
   0   4   6     7556.08     7962.23    132.79 o
   1   4   6    16187.72    16705.75    295.10 o
   2   4   6     3031.38     3024.28     80.89 o
   3   4   6      306.93      332.58     29.83 o
   4   4   6      335.90      377.62     32.04 o
   5   4   6     3004.40     2866.20    101.58 o
   6   4   6     2831.38     2962.32    114.79 o
   7   4   6     7257.91     7796.08    206.38 o
   8   4   6     1412.34     1360.83     62.10 o
   9   4   6      518.29      569.31     66.06 o
  10   4   6      372.17      338.65     50.35 o
  11   4   6     1989.94     2006.66    207.32 o
 -12   5   6     1042.99      971.00    145.29 o
 -11   5   6      468.77      457.41     39.24 o
 -10   5   6      414.12      350.11     34.30 o
  -9   5   6      350.04      350.78     39.91 o
  -8   5   6     5234.02     5461.27    144.29 o
  -7   5   6      411.33      397.60     35.41 o
  -6   5   6     1848.96     1833.73     68.30 o
  -5   5   6      454.06      467.45     58.81 o
  -4   5   6       68.16       69.58     25.27 o
  -3   5   6     2456.26     2706.52    130.83 o
  -2   5   6    18423.04    18369.94    381.80 o
  -1   5   6     1915.00     1946.38     45.80 o
   0   5   6     4015.17     3906.83     73.19 o
   1   5   6      491.98      554.60     33.57 o
   2   5   6     5771.25     5775.93    119.59 o
   3   5   6      850.11      859.84     79.09 o
   4   5   6     8242.36     8351.88    238.60 o
   5   5   6      667.70      704.97     41.10 o
   6   5   6      407.30      411.49     38.56 o
   7   5   6      389.33      410.53     52.14 o
   8   5   6     1694.87     1774.49     74.79 o
   9   5   6      164.82      154.66     32.06 o
  10   5   6     4885.09     5625.11    252.93 o
  11   5   6      286.19      357.39     95.19 o
 -12   6   6       59.80       22.90     65.60 o
 -11   6   6     2867.53     2841.62    135.56 o
 -10   6   6      102.67       72.75     27.24 o
  -9   6   6     5100.52     5531.94    164.27 o
  -8   6   6      590.85      600.60     64.29 o
  -7   6   6      291.33      312.85     27.96 o
  -6   6   6      214.81      187.92     27.75 o
  -5   6   6     9732.55     9848.02    234.09 o
  -4   6   6     3113.11     3284.20     96.21 o
  -3   6   6    12156.49    12848.48    482.77 o
  -2   6   6       85.97       83.53     24.25 o
  -1   6   6     1476.78     1464.32     38.06 o
   0   6   6      168.57      210.73     15.65 o
   1   6   6    14815.22    15137.69    279.91 o
   2   6   6      488.46      532.84     44.32 o
   3   6   6     4044.96     4217.75     93.71 o
   4   6   6      546.63      545.68     46.55 o
   5   6   6     4534.62     4883.92    132.99 o
   6   6   6      753.43      685.86     58.15 o
   7   6   6     6656.96     7064.40    196.99 o
   8   6   6       43.08       40.34     25.89 o
   9   6   6      742.27      725.50     50.60 o
  10   6   6      168.04      138.84     41.72 o
  11   6   6     1838.38     1952.99    207.80 o
 -12   7   6     1080.15     1033.51    162.71 o
 -11   7   6      322.62      239.37     43.30 o
 -10   7   6      547.20      469.46     65.72 o
  -9   7   6      726.04      688.89     44.58 o
  -8   7   6     2984.49     2959.71     99.46 o
  -7   7   6     1089.98     1056.62     49.41 o
  -6   7   6     3924.33     3996.08    117.32 o
  -5   7   6      745.18      771.21     51.14 o
  -4   7   6      587.18      577.21     33.46 o
  -3   7   6      500.77      534.39     36.69 o
  -2   7   6     9527.15    10112.69    204.09 o
  -1   7   6     1074.37     1147.11     33.29 o
   0   7   6     4044.42     4230.98     86.40 o
   1   7   6       46.89       44.36     17.38 o
   2   7   6     1437.09     1486.84     44.35 o
   3   7   6      291.37      310.04     21.24 o
   4   7   6    10055.92    10557.19    244.83 o
   5   7   6      692.28      664.42     41.29 o
   6   7   6     1213.05     1224.41     71.35 o
   7   7   6       87.52      101.68     27.29 o
   8   7   6     3816.87     3964.83    149.20 o
   9   7   6      190.88      209.02     41.05 o
  10   7   6     3102.42     3143.92    148.93 o
 -11   8   6      982.84      663.92    137.78 o
 -10   8   6      261.56      246.51     42.61 o
  -9   8   6     4463.56     4716.28    157.71 o
  -8   8   6      247.27      317.32     36.23 o
  -7   8   6      207.56      161.43     25.45 o
  -6   8   6      855.41      828.66     44.74 o
  -5   8   6     3064.93     3246.50    175.18 o
  -4   8   6      560.37      534.98     38.94 o
  -3   8   6     3764.71     4096.20    105.29 o
  -2   8   6      576.73      571.13     25.93 o
  -1   8   6     1251.62     1353.41     38.12 o
   0   8   6     3605.74     3515.92     69.86 o
   1   8   6    10032.28    10736.44    193.96 o
   2   8   6     1279.76     1264.61     44.47 o
   3   8   6     1306.48     1297.95     40.83 o
   4   8   6      170.40      120.45     19.97 o
   5   8   6     3200.75     3200.88    103.56 o
   6   8   6      983.69      949.49     71.08 o
   7   8   6     4132.03     4342.43    163.93 o
   8   8   6      691.54      685.21     53.58 o
   9   8   6       53.57      -13.11     45.39 o
 -10   9   6      154.84      148.79     62.94 o
  -9   9   6      397.95      366.60     41.26 o
  -8   9   6     2310.87     2230.74     88.30 o
  -7   9   6     1149.07     1058.22     80.89 o
  -6   9   6      895.95      816.30     40.69 o
  -5   9   6      331.28      348.29     28.09 o
  -4   9   6      189.80      147.81     30.41 o
  -3   9   6     1374.79     1385.11     51.67 o
  -2   9   6     7515.64     8001.60    151.48 o
  -1   9   6     5200.60     5457.75    107.02 o
   0   9   6     3793.34     4040.99     77.17 o
   1   9   6      229.75      211.75     24.18 o
   2   9   6     1110.28     1105.84     39.73 o
   3   9   6     2145.81     2067.39     70.62 o
   4   9   6     3660.26     3845.73    102.96 o
   5   9   6     1512.29     1569.34     50.94 o
   6   9   6      896.87      883.60     49.53 o
   7   9   6       14.26      -27.20     27.20 o
   8   9   6     1195.06     1129.28     81.74 o
   9   9   6      996.76      839.83     70.61 o
  -9  10   6     1020.00      990.36     78.86 o
  -8  10   6      623.36      531.66     42.08 o
  -7  10   6      284.89      268.46     41.99 o
  -6  10   6      719.17      657.67     39.02 o
  -5  10   6      576.36      509.32     33.71 o
  -4  10   6     3531.86     3552.14     97.31 o
  -3  10   6     1396.37     1355.38     44.52 o
  -2  10   6      343.69      321.59     25.85 o
  -1  10   6     1105.25     1126.71     39.10 o
   0  10   6     3930.69     4176.87     81.21 o
   1  10   6     4412.98     4467.79    123.47 o
   2  10   6     8142.37     8321.38    183.95 o
   3  10   6      395.65      361.23     35.73 o
   4  10   6       49.18       67.06     39.60 o
   5  10   6      514.69      391.30     30.54 o
   6  10   6     1916.67     1753.05     87.68 o
   7  10   6     1241.21     1194.89     72.96 o
   8  10   6     1740.82     1404.66    103.71 o
  -8  11   6      106.12      105.76     39.47 o
  -7  11   6     2592.38     2615.07    141.59 o
  -6  11   6      442.14      405.59     38.17 o
  -5  11   6      424.46      399.54     42.34 o
  -4  11   6       46.60       35.19     19.69 o
  -3  11   6     3167.19     3294.03     82.51 o
  -2  11   6      537.63      603.26     31.84 o
  -1  11   6     3507.38     3881.87     86.20 o
   0  11   6      202.71      188.26     15.14 o
   1  11   6      247.83      210.68     24.76 o
   2  11   6      343.43      300.07     35.32 o
   3  11   6     3964.71     4191.29    129.74 o
   4  11   6      475.36      394.17     42.17 o
   5  11   6     2089.50     2018.13     93.34 o
   6  11   6       75.48       58.39     23.33 o
   7  11   6       70.01       22.03     35.21 o
  -7  12   6      212.24      154.95     33.32 o
  -6  12   6      888.00      880.23     47.52 o
  -5  12   6       82.56       74.03     23.37 o
  -4  12   6     3949.70     4026.02    107.35 o
  -3  12   6       57.07       60.48     23.16 o
  -2  12   6      316.20      282.04     26.34 o
  -1  12   6       90.75       86.82     15.60 o
   0  12   6     3254.27     3574.51     99.78 o
   1  12   6      274.56      251.08     26.13 o
   2  12   6     6382.76     6636.01    189.19 o
   3  12   6      104.54       57.59     57.26 o
   4  12   6      292.78      189.31     37.40 o
   5  12   6       11.18      -21.54     31.21 o
  -5  13   6      440.43      356.20     41.52 o
  -4  13   6       77.30       32.46     33.83 o
  -3  13   6     2331.08     2405.36     76.19 o
  -2  13   6       27.02       -1.44     19.46 o
  -1  13   6     3474.98     3583.23    120.30 o
   0  13   6        9.97       -9.22     24.21 o
   1  13   6       55.39       68.65     42.36 o
   2  13   6        7.58       15.72     34.61 o
   3  13   6     2561.18     2497.60    165.90 o
  -4 -13   7      922.41      638.91    114.75 o
  -3 -13   7        4.61     -109.03    109.03 o
  -2 -13   7     3808.70     3090.27    268.40 o
  -1 -13   7       27.42       35.31     73.48 o
   0 -13   7       60.75      -70.38     70.38 o
   1 -13   7       42.35      -29.10    107.84 o
   2 -13   7     2347.38     2201.58    225.69 o
  -6 -12   7       58.97       26.24     64.42 o
  -5 -12   7     4411.57     4590.20    265.83 o
  -4 -12   7      143.43      103.07     91.37 o
  -3 -12   7      387.13      283.19     85.65 o
  -2 -12   7       26.63       -5.96     94.48 o
  -1 -12   7     2350.95     1863.51    206.13 o
   0 -12   7       50.30       61.55     88.03 o
   1 -12   7     5773.41     5509.67    420.13 o
   2 -12   7       75.30      107.12     72.29 o
   3 -12   7      482.87      388.16    109.27 o
   4 -12   7       23.49      -14.32    102.83 o
   5 -12   7     2323.09     1961.10    219.02 o
  -8 -11   7     2792.74     2694.05    131.20 o
  -7 -11   7      433.02      394.31     42.04 o
  -6 -11   7      686.24      631.19     62.21 o
  -5 -11   7       92.85       89.29     59.05 o
  -4 -11   7     2163.64     2051.32    169.50 o
  -3 -11   7      724.09      484.07     88.51 o
  -2 -11   7     4888.61     4704.24    292.49 o
  -1 -11   7      639.95      674.46    109.03 o
   0 -11   7     1222.32     1059.04    126.21 o
   1 -11   7       98.29        5.72     58.46 o
   2 -11   7     1807.19     1744.23    156.50 o
   3 -11   7      459.73      402.72     80.64 o
   4 -11   7     3388.88     3602.97    300.37 o
   5 -11   7      164.94       88.27     85.41 o
   6 -11   7       29.07      -19.81     59.64 o
  -9 -10   7      527.39      633.27     55.76 o
  -8 -10   7      107.18       98.94     30.90 o
  -7 -10   7      439.45      384.00     67.39 o
  -6 -10   7      812.68      879.01     45.18 o
  -5 -10   7     3103.98     3260.32     98.48 o
  -4 -10   7     2148.45     2218.94    127.53 o
  -3 -10   7      408.34      373.43     52.95 o
  -2 -10   7      907.41      995.34    106.40 o
  -1 -10   7     4127.15     3640.43    209.47 o
   0 -10   7     3634.60     3755.18    229.28 o
   1 -10   7     5862.28     5858.95    301.08 o
   2 -10   7     1079.57     1188.82    121.91 o
   3 -10   7      114.07      132.41     54.63 o
   4 -10   7      564.30      652.50     85.89 o
   5 -10   7     1916.76     2151.00    182.52 o
   6 -10   7     1322.84     1391.22     78.83 o
   7 -10   7     2484.92     2512.87    126.05 o
 -10  -9   7      330.24      318.81     45.71 o
  -9  -9   7      928.92      938.17     61.34 o
  -8  -9   7      334.91      372.28     39.43 o
  -7  -9   7     1513.38     1552.99    136.16 o
  -6  -9   7      437.78      423.61     31.27 o
  -5  -9   7      511.33      465.43     29.85 o
  -4  -9   7     2057.64     2077.31     61.30 o
  -3  -9   7     4456.98     4455.92    266.37 o
  -2  -9   7     4000.17     3924.09    233.80 o
  -1  -9   7     3153.21     2724.78    174.40 o
   0  -9   7     1178.07     1096.97    111.89 o
   1  -9   7       15.07       52.72     52.72 o
   2  -9   7     1434.93     1332.21    119.05 o
   3  -9   7     2918.99     2751.73    170.11 o
   4  -9   7     2129.16     2150.41    141.48 o
   5  -9   7      720.24      803.60     41.52 o
   6  -9   7      382.38      363.79     33.67 o
   7  -9   7      711.03      665.63     45.93 o
   8  -9   7      881.76      803.58     54.92 o
 -11  -8   7      406.85      304.02     61.48 o
 -10  -8   7     2062.75     2221.28    125.24 o
  -9  -8   7      193.58      205.55     30.22 o
  -8  -8   7      422.54      342.01     35.65 o
  -7  -8   7      108.12       96.24     36.23 o
  -6  -8   7     6003.60     6517.93    155.78 o
  -5  -8   7     4339.32     4445.21    108.36 o
  -4  -8   7     4626.62     4870.53    112.97 o
  -3  -8   7      581.32      546.93     21.40 o
  -2  -8   7      323.02      391.24     59.16 o
  -1  -8   7      934.08      787.54    100.68 o
   0  -8   7     8432.76     8286.21    372.18 o
   1  -8   7     1496.04     1494.06     64.44 o
   2  -8   7     3163.72     2982.15    114.89 o
   3  -8   7      354.87      339.52     30.38 o
   4  -8   7     1202.67     1251.45     45.48 o
   5  -8   7     1227.27     1284.10     48.92 o
   6  -8   7     5971.92     6647.76    171.04 o
   7  -8   7      745.54      719.01     42.62 o
   8  -8   7      374.63      342.23     37.64 o
   9  -8   7      137.10      137.54     33.02 o
 -11  -7   7      218.14      226.48     44.48 o
 -10  -7   7      434.94      453.53     65.70 o
  -9  -7   7      508.09      474.69     47.26 o
  -8  -7   7       15.64       -1.59     23.94 o
  -7  -7   7     7002.22     7715.08    182.57 o
  -6  -7   7      465.33      527.12     36.59 o
  -5  -7   7      234.29      293.51     31.20 o
  -4  -7   7      216.41      268.13     23.19 o
  -3  -7   7     6573.04     6948.51    146.80 o
  -2  -7   7      376.67      443.47     19.38 o
  -1  -7   7     4117.50     4221.83    125.13 o
   0  -7   7      542.81      588.56     67.16 o
   1  -7   7      577.88      616.20     37.58 o
   2  -7   7        1.10       39.41     25.17 o
   3  -7   7     8763.70     8591.50    248.57 o
   4  -7   7     1368.45     1370.16     76.90 o
   5  -7   7     4287.96     4319.64    108.41 o
   6  -7   7      117.68       87.91     23.79 o
   7  -7   7     4734.77     4659.30    130.59 o
   8  -7   7      222.96      233.70     33.02 o
   9  -7   7     2630.22     2785.79    121.43 o
  10  -7   7       31.55       -3.42     31.07 o
 -12  -6   7     1856.57     1658.30    140.28 o
 -11  -6   7       63.12       58.45     28.95 o
 -10  -6   7     1867.88     1742.12    114.05 o
  -9  -6   7      126.87      140.75     31.37 o
  -8  -6   7      227.52      181.73     39.43 o
  -7  -6   7      197.30      193.81     30.12 o
  -6  -6   7     6776.00     7141.80    149.81 o
  -5  -6   7      243.87      207.25     26.93 o
  -4  -6   7    13024.52    12955.25    341.63 o
  -3  -6   7      184.55      199.61     35.40 o
  -2  -6   7       13.53       41.63     30.40 o
  -1  -6   7       40.43       37.47     35.27 o
   0  -6   7     8039.83     7686.75    775.61 o
   1  -6   7      287.39      225.10     36.26 o
   2  -6   7     2535.78     2403.80     88.39 o
   3  -6   7      618.72      585.50     27.99 o
   4  -6   7     1663.99     1683.50     64.60 o
   5  -6   7      192.01      163.96     22.02 o
   6  -6   7    11859.46    12445.04    268.77 o
   7  -6   7      449.29      473.28     24.15 o
   8  -6   7     1331.35     1414.92     67.10 o
   9  -6   7       86.61       82.46     21.33 o
  10  -6   7      844.40      749.79     78.47 o
 -12  -5   7      468.11      349.90     62.46 o
 -11  -5   7      705.56      637.46     61.16 o
 -10  -5   7      168.45      181.64     30.79 o
  -9  -5   7     3007.92     3150.63    105.81 o
  -8  -5   7      677.36      573.37     49.89 o
  -7  -5   7     6035.10     6245.48    139.54 o
  -6  -5   7      418.57      482.84     38.09 o
  -5  -5   7      345.93      311.89     25.80 o
  -4  -5   7      725.52      821.05     39.12 o
  -3  -5   7     8340.15     8174.98    221.76 o
  -2  -5   7     2826.66     2895.65    226.65 o
  -1  -5   7    11233.21    11222.41    237.85 o
   0  -5   7      104.92       19.57     28.15 o
   1  -5   7      511.99      530.59     44.61 o
   2  -5   7     4720.17     4948.27    151.33 o
   3  -5   7    14655.15    15206.88    314.16 o
   4  -5   7      531.84      574.09     28.54 o
   5  -5   7      927.39      995.82     31.32 o
   6  -5   7      207.09      182.21     18.98 o
   7  -5   7     2171.14     1992.29    148.22 o
   8  -5   7     1162.70      923.32     84.36 o
   9  -5   7     4387.13     4018.98    432.28 o
  10  -5   7      181.18      120.30     22.71 o
  11  -5   7      279.58      256.67     52.06 o
 -13  -4   7      351.22      427.18     82.53 o
 -12  -4   7     1281.27     1135.61     92.89 o
 -11  -4   7      529.04      500.50     69.90 o
 -10  -4   7     1353.69     1251.61     82.30 o
  -9  -4   7     1383.53     1409.97     60.25 o
  -8  -4   7      164.30      159.17     27.65 o
  -7  -4   7     1840.33     1933.35     63.54 o
  -6  -4   7     2164.04     2175.90     72.42 o
  -5  -4   7     4190.91     4430.13    131.25 o
  -4  -4   7    11020.73    11248.49    308.77 o
  -3  -4   7     5666.79     6162.62    177.40 o
  -2  -4   7     2017.02     2052.13    109.15 o
  -1  -4   7      217.10      236.73     30.78 o
   0  -4   7     8956.40     8022.79    810.80 o
   1  -4   7     8579.57     7961.80    858.87 o
   2  -4   7     2885.36     2666.61    101.77 o
   3  -4   7      121.79       87.18     11.95 o
   4  -4   7     2158.46     2243.27     51.93 o
   5  -4   7     2930.17     2765.91     66.37 o
   6  -4   7     8046.65     7989.91    259.09 o
   7  -4   7     4687.94     4481.35    126.50 o
   8  -4   7     2328.05     2318.82    147.69 o
   9  -4   7       38.98       18.40     19.54 o
  10  -4   7      635.51      581.88     36.65 o
  11  -4   7     1064.44      907.57     81.33 o
 -13  -3   7     1217.64     1233.77    129.00 o
 -12  -3   7      741.00      686.33     69.61 o
 -11  -3   7      338.09      267.05     33.43 o
 -10  -3   7      153.93      166.66     27.77 o
  -9  -3   7     1740.02     1770.01     65.71 o
  -8  -3   7     6595.09     6880.95    229.91 o
  -7  -3   7     5300.67     5199.00    133.36 o
  -6  -3   7      130.00      190.73     31.18 o
  -5  -3   7     1681.06     1849.28     61.67 o
  -4  -3   7     3515.78     3596.72    117.35 o
  -3  -3   7    11171.90    10831.99    389.99 o
  -2  -3   7    18331.39    16685.58    590.65 o
  -1  -3   7      943.15      878.88     32.76 o
   0  -3   7      568.04      471.91     24.65 o
   1  -3   7      502.05      453.14     25.74 o
   2  -3   7     6973.54     6872.86    187.54 o
   3  -3   7     5625.37     5769.32    113.53 o
   4  -3   7    10326.43    10707.71    225.00 o
   5  -3   7     1166.74     1344.54     82.79 o
   6  -3   7       50.93      -19.97     63.34 o
   7  -3   7     5893.40     6287.83    170.80 o
   8  -3   7     1378.86     1345.58     70.01 o
   9  -3   7     2578.82     2686.76     93.78 o
  10  -3   7      722.18      795.08     42.75 o
  11  -3   7      276.92      244.43     48.07 o
 -13  -2   7      117.53       38.59     49.58 o
 -12  -2   7      304.45      214.33     50.97 o
 -11  -2   7     1629.09     1756.73     74.38 o
 -10  -2   7     1747.80     1756.28    105.20 o
  -9  -2   7     2698.59     2695.89     85.78 o
  -8  -2   7      268.41      351.80     39.17 o
  -7  -2   7     2164.68     2107.56     74.65 o
  -6  -2   7     2577.19     2784.81     84.11 o
  -5  -2   7    15964.51    15996.71    342.72 o
  -4  -2   7     5339.34     5319.56    137.48 o
  -3  -2   7      844.01      766.28     33.80 o
  -2  -2   7     1612.70     1724.79     54.92 o
  -1  -2   7    18665.47    18842.20    393.53 o
   0  -2   7     1893.51     1715.73     51.43 o
   1  -2   7    22657.94    22258.46    552.02 o
   2  -2   7    14169.69    14016.12    303.68 o
   3  -2   7     1273.63     1249.48     45.01 o
   4  -2   7      251.11      251.52     45.96 o
   5  -2   7    11721.84    12212.34    316.53 o
   6  -2   7      880.87      916.04     60.05 o
   7  -2   7     9750.45    10027.98    300.25 o
   8  -2   7      359.65      393.55     36.57 o
   9  -2   7       96.86      111.71     44.63 o
  10  -2   7       99.32      107.03     13.59 o
  11  -2   7     1850.74     1860.92    120.36 o
 -13  -1   7       67.51       59.62     58.57 o
 -12  -1   7      780.71      715.84     82.94 o
 -11  -1   7      543.50      557.14     60.15 o
 -10  -1   7      392.63      354.39     31.12 o
  -9  -1   7      539.27      440.19     47.68 o
  -8  -1   7     4768.53     5109.02    304.06 o
  -7  -1   7      184.45      189.27     39.94 o
  -6  -1   7      674.56      765.31     43.63 o
  -5  -1   7      579.79      685.77     37.44 o
  -4  -1   7    11968.35    11966.33    269.00 o
  -3  -1   7     1944.67     1802.94     56.80 o
  -2  -1   7    29624.05    28480.54    577.03 o
  -1  -1   7     1427.43     1683.93     50.63 o
   0  -1   7    16094.89    16010.11    336.27 o
   1  -1   7      862.01      890.99     35.21 o
   2  -1   7     8385.58     8122.73    195.71 o
   3  -1   7     2606.40     2700.42     72.66 o
   4  -1   7    11384.01    11295.71    304.25 o
   5  -1   7       94.08      142.21     45.69 o
   6  -1   7     1372.73     1444.55     83.14 o
   7  -1   7      819.40      831.77     67.28 o
   8  -1   7     7372.02     8118.06    302.46 o
   9  -1   7     1399.69     1495.18     70.51 o
  10  -1   7     1738.59     1637.90    122.11 o
  11  -1   7      108.84       89.23     42.47 o
 -13   0   7      193.36      101.55     54.39 o
 -12   0   7       61.10       65.72     61.79 o
 -11   0   7     3786.20     3969.83    134.34 o
 -10   0   7      114.40      113.79     44.29 o
  -9   0   7     3733.29     3950.58    156.06 o
  -8   0   7      288.01      321.12     47.12 o
  -7   0   7     4656.10     4943.80    130.49 o
  -6   0   7      126.42      148.05     31.24 o
  -5   0   7    14859.51    14267.05    382.38 o
  -4   0   7      160.07      207.66     36.26 o
  -3   0   7     5466.16     5486.82    137.90 o
  -2   0   7     1651.00     1579.56     52.22 o
  -1   0   7    68061.58    68583.98   1129.51 o
   0   0   7      203.69      208.72     16.43 o
   1   0   7    54535.61    56596.63    930.12 o
   2   0   7       93.07      116.36     23.86 o
   3   0   7     1097.83     1234.21     43.82 o
   4   0   7      315.65      263.88     39.59 o
   5   0   7     4419.20     4567.72    142.02 o
   6   0   7      104.07       72.54     40.30 o
   7   0   7     8638.95     8868.71    298.40 o
   8   0   7       37.80       49.28     50.10 o
   9   0   7       19.06       10.27     39.02 o
  10   0   7      141.93      189.19     50.46 o
  11   0   7     2749.59     2999.97    528.44 o
  12   0   7        1.14      -44.25    100.20 o
 -13   1   7       64.38      125.49     79.69 o
 -12   1   7      775.77      587.00     78.76 o
 -11   1   7      572.03      582.24     47.32 o
 -10   1   7      377.08      419.76     52.04 o
  -9   1   7      521.44      523.26     58.90 o
  -8   1   7     4750.99     5106.25    146.74 o
  -7   1   7      160.10      221.55     32.13 o
  -6   1   7      692.76      772.85    143.87 o
  -5   1   7      648.92      771.58     46.79 o
  -4   1   7    11969.47    11769.24    346.89 o
  -3   1   7     1956.42     1775.79     67.09 o
  -2   1   7    29429.37    28068.58    488.13 o
  -1   1   7     1280.19     1566.10     50.17 o
   0   1   7    16246.11    15952.24    289.25 o
   1   1   7      857.00      888.71     26.49 o
   2   1   7     8462.68     8208.71    178.23 o
   3   1   7     2535.19     2577.59     72.12 o
   4   1   7    11182.76    10746.61    281.55 o
   5   1   7      118.06      176.28     38.22 o
   6   1   7     1392.77     1458.36     70.44 o
   7   1   7      853.72      832.50     60.47 o
   8   1   7     7403.78     7897.33    300.03 o
   9   1   7     1400.87     1380.07    117.02 o
  10   1   7     1775.58     1724.29     71.84 o
  11   1   7      116.56       42.27     51.67 o
 -13   2   7      119.24      128.11    108.31 o
 -12   2   7      301.27      266.43     70.93 o
 -11   2   7     1598.63     1768.37     71.70 o
 -10   2   7     1741.62     1831.05    158.06 o
  -9   2   7     2721.10     3025.71    113.70 o
  -8   2   7      274.15      405.29     50.69 o
  -7   2   7     2240.79     2220.28     85.05 o
  -6   2   7     2604.98     2431.26    104.67 o
  -5   2   7    15748.52    15481.19    428.94 o
  -4   2   7     5250.10     5221.81    159.58 o
  -3   2   7      889.13      876.51     59.38 o
  -2   2   7     1542.35     1614.03     49.74 o
  -1   2   7    18665.92    19091.15    338.02 o
   0   2   7     2146.69     2037.35     48.43 o
   1   2   7    22951.77    23012.09    356.34 o
   2   2   7    14192.91    14353.33    294.04 o
   3   2   7     1275.12     1347.75     49.74 o
   4   2   7      189.27      208.71     38.17 o
   5   2   7    11743.71    12160.64    335.92 o
   6   2   7      865.54     1075.46     70.20 o
   7   2   7     9828.24    10149.30    323.98 o
   8   2   7      354.70      454.61    166.64 o
   9   2   7      102.40       58.54     22.80 o
  10   2   7       71.06       58.26     41.77 o
  11   2   7     1791.80     1498.02    178.22 o
 -13   3   7     1231.65     1332.21    193.49 o
 -12   3   7      748.96      657.19     87.94 o
 -11   3   7      343.70      361.85     47.22 o
 -10   3   7      151.12      130.38     24.42 o
  -9   3   7     1738.00     1869.96     83.79 o
  -8   3   7     6620.04     6826.24    200.10 o
  -7   3   7     5411.13     5528.01    149.02 o
  -6   3   7      238.85      336.87     77.06 o
  -5   3   7     1790.76     1943.60     85.27 o
  -4   3   7     3399.79     3336.28    124.75 o
  -3   3   7    10849.03    10795.47    238.26 o
  -2   3   7    18274.46    17162.80    367.90 o
  -1   3   7     1006.98      950.16     36.57 o
   0   3   7      572.71      485.81     25.05 o
   1   3   7      547.31      543.56     22.67 o
   2   3   7     7133.46     6937.04    132.13 o
   3   3   7     5614.32     5815.49    138.83 o
   4   3   7    10279.59    10592.93    280.13 o
   5   3   7     1243.03     1272.85    150.18 o
   6   3   7       42.81       34.33     36.20 o
   7   3   7     5989.25     6523.40    226.79 o
   8   3   7     1426.68     1431.09     68.70 o
   9   3   7     2599.33     2692.35    168.07 o
  10   3   7      745.45      822.32    147.82 o
  11   3   7      263.74      307.76    112.13 o
 -13   4   7      369.13      281.52     96.62 o
 -12   4   7     1278.10     1108.35     60.14 o
 -11   4   7      464.84      481.51     49.30 o
 -10   4   7     1289.54     1125.22     70.31 o
  -9   4   7     1399.42     1420.14     59.16 o
  -8   4   7      162.31      194.99     49.56 o
  -7   4   7     1946.94     1961.98     84.10 o
  -6   4   7     2136.84     2192.51    138.37 o
  -5   4   7     4068.83     4156.59    274.12 o
  -4   4   7    11029.33    11683.06    262.55 o
  -3   4   7     5639.41     6006.69    165.68 o
  -2   4   7     1946.31     1993.85     84.84 o
  -1   4   7      192.32      213.72     20.30 o
   0   4   7     9144.93     8893.64    147.82 o
   1   4   7     8563.79     9033.24    169.60 o
   2   4   7     2829.74     2778.91     67.06 o
   3   4   7      130.35       85.41     32.11 o
   4   4   7     2135.89     2214.51     85.13 o
   5   4   7     2911.11     3028.37    115.17 o
   6   4   7     7964.98     8086.29    244.44 o
   7   4   7     4653.93     4746.30    183.79 o
   8   4   7     2316.37     2309.19     97.62 o
   9   4   7       56.95        5.71     33.69 o
  10   4   7      654.40      613.26     70.09 o
  11   4   7     1083.92      978.87    164.14 o
 -12   5   7      478.94      470.24    105.45 o
 -11   5   7      736.67      671.33     52.21 o
 -10   5   7      140.93      145.27     31.38 o
  -9   5   7     3006.63     3131.75    104.45 o
  -8   5   7      727.38      740.19     39.73 o
  -7   5   7     6089.41     6415.88    181.36 o
  -6   5   7      489.09      476.55     43.86 o
  -5   5   7      369.74      335.61     89.10 o
  -4   5   7      691.33      752.79     43.18 o
  -3   5   7     8115.72     7764.80    191.00 o
  -2   5   7     2713.54     2837.65     81.05 o
  -1   5   7    11417.05    11202.80    185.41 o
   0   5   7      113.85       92.80     10.62 o
   1   5   7      513.19      614.33     46.50 o
   2   5   7     4799.85     5143.55    109.15 o
   3   5   7    14661.29    15171.35    324.53 o
   4   5   7      533.60      512.41     46.26 o
   5   5   7      989.44     1076.68     61.22 o
   6   5   7      224.76      219.07     30.99 o
   7   5   7     2145.66     2269.79     83.28 o
   8   5   7     1150.11     1320.72     68.09 o
   9   5   7     4396.19     4716.48    189.63 o
  10   5   7      195.64      173.44     36.00 o
  11   5   7      270.71      331.38     98.06 o
 -12   6   7     1839.32     2132.15    208.27 o
 -11   6   7       61.94       29.44     35.45 o
 -10   6   7     1919.13     2016.70     83.23 o
  -9   6   7      144.40      119.96     32.07 o
  -8   6   7      228.37      185.73     28.53 o
  -7   6   7      194.42      230.92     27.85 o
  -6   6   7     6824.58     6925.59    239.31 o
  -5   6   7      241.09      184.60     33.08 o
  -4   6   7    13055.68    13451.18    319.02 o
  -3   6   7      190.72      221.57     30.62 o
  -2   6   7       14.22       54.20     22.21 o
  -1   6   7       36.21       65.26     17.33 o
   0   6   7     7874.15     8389.05    145.64 o
   1   6   7      290.54      248.36     19.42 o
   2   6   7     2344.24     2492.72     63.23 o
   3   6   7      608.70      608.47     33.38 o
   4   6   7     1718.63     1703.57     62.75 o
   5   6   7      204.32      171.40     54.80 o
   6   6   7    11916.58    12970.57    309.24 o
   7   6   7      458.51      379.16     41.26 o
   8   6   7     1374.77     1467.72     85.47 o
   9   6   7       82.84      104.28     30.35 o
  10   6   7      872.04      786.22     64.06 o
 -11   7   7      226.94      133.04     33.85 o
 -10   7   7      428.04      367.99     38.77 o
  -9   7   7      493.56      410.75     56.37 o
  -8   7   7        7.01       40.09     26.94 o
  -7   7   7     6952.02     7507.33    189.64 o
  -6   7   7      398.79      464.17     44.45 o
  -5   7   7      239.99      197.11     40.50 o
  -4   7   7      227.38      238.30     30.00 o
  -3   7   7     6621.62     7145.07    199.28 o
  -2   7   7      387.94      425.70     26.58 o
  -1   7   7     4195.38     4383.21    112.26 o
   0   7   7      506.77      531.36     21.91 o
   1   7   7      622.04      756.96     41.40 o
   2   7   7        1.13      -24.20     24.20 o
   3   7   7     8475.08     8895.81    164.80 o
   4   7   7     1380.72     1370.58     47.30 o
   5   7   7     4319.92     4182.25    121.45 o
   6   7   7      136.21       97.39     34.22 o
   7   7   7     4728.81     4832.20    168.38 o
   8   7   7      188.19      193.12     35.29 o
   9   7   7     2606.64     2785.56    161.97 o
  10   7   7       29.14      -39.60     39.60 o
 -11   8   7      396.78      381.73     85.29 o
 -10   8   7     2088.15     2262.40     95.46 o
  -9   8   7      180.29      157.89     32.53 o
  -8   8   7      403.68      340.39     40.84 o
  -7   8   7      132.71       99.81     27.65 o
  -6   8   7     6148.07     6490.89    165.11 o
  -5   8   7     4370.69     4436.16    176.96 o
  -4   8   7     4530.19     4542.59    121.95 o
  -3   8   7      639.44      614.55     35.64 o
  -2   8   7      295.07      245.41     36.01 o
  -1   8   7      976.07      909.24     31.14 o
   0   8   7     8483.55     9036.21    153.62 o
   1   8   7     1378.75     1379.50     42.04 o
   2   8   7     3135.10     3178.30     92.46 o
   3   8   7      362.87      309.33     30.92 o
   4   8   7     1213.65     1181.91     45.77 o
   5   8   7     1247.66     1235.76     47.09 o
   6   8   7     5941.15     6518.95    209.61 o
   7   8   7      744.47      696.05     56.91 o
   8   8   7      374.18      345.35     44.95 o
   9   8   7      140.39      114.87     33.51 o
 -10   9   7      328.23      177.18     52.67 o
  -9   9   7      909.53      948.35    110.61 o
  -8   9   7      341.32      347.80     40.95 o
  -7   9   7     1522.74     1515.40     81.48 o
  -6   9   7      467.66      494.60     34.64 o
  -5   9   7      466.49      404.19     48.32 o
  -4   9   7     2075.61     2101.57     76.03 o
  -3   9   7     4396.19     4523.67     98.28 o
  -2   9   7     3834.59     3838.05     82.87 o
  -1   9   7     3187.26     3265.16     70.97 o
   0   9   7     1193.55     1137.90     36.64 o
   1   9   7       24.00      -18.32     21.22 o
   2   9   7     1456.55     1574.92     71.89 o
   3   9   7     2945.84     2836.66     89.50 o
   4   9   7     2137.18     2277.33     74.52 o
   5   9   7      665.67      688.97     53.63 o
   6   9   7      366.24      347.01     34.24 o
   7   9   7      714.43      675.09     77.97 o
   8   9   7      889.15      780.88    158.90 o
  -9  10   7      525.33      399.48     43.97 o
  -8  10   7      101.63      104.90     40.81 o
  -7  10   7      438.27      377.14     42.74 o
  -6  10   7      778.23      672.71     42.06 o
  -5  10   7     3151.07     3334.45    119.63 o
  -4  10   7     2148.86     2156.46     69.51 o
  -3  10   7      395.81      422.69     40.10 o
  -2  10   7      939.30      935.15     37.55 o
  -1  10   7     4175.35     4415.48     96.24 o
   0  10   7     3655.47     3828.45     97.59 o
   1  10   7     5872.63     5987.08    142.24 o
   2  10   7     1102.46     1033.65     44.75 o
   3  10   7       98.41       95.85     30.07 o
   4  10   7      544.80      426.21     44.17 o
   5  10   7     1912.29     1821.76     65.40 o
   6  10   7     1278.23     1258.98     59.25 o
   7  10   7     2481.10     2450.50    121.47 o
  -8  11   7     2783.85     2665.91    141.36 o
  -7  11   7      428.59      476.45     55.24 o
  -6  11   7      673.47      527.87     45.23 o
  -5  11   7      101.25       80.61     26.91 o
  -4  11   7     2166.32     2240.83     79.84 o
  -3  11   7      732.33      719.91     42.18 o
  -2  11   7     4890.04     5620.26    126.75 o
  -1  11   7      646.63      600.46     27.85 o
   0  11   7     1243.54     1200.12     33.24 o
   1  11   7       78.83       67.23     31.37 o
   2  11   7     1718.27     1803.43     64.17 o
   3  11   7      500.41      414.52     40.04 o
   4  11   7     3388.21     3503.52    142.18 o
   5  11   7      154.21       75.68     49.14 o
   6  11   7       30.99      -27.24     30.00 o
  -6  12   7       50.80       48.72     29.25 o
  -5  12   7     4407.16     4880.37    129.12 o
  -4  12   7      139.02      123.74     23.36 o
  -3  12   7      358.94      379.82     34.49 o
  -2  12   7       27.12        4.61     18.39 o
  -1  12   7     2369.83     2154.09     63.83 o
   0  12   7       41.64       62.89     31.34 o
   1  12   7     5837.23     6155.13    232.44 o
   2  12   7       76.82       36.60     27.38 o
   3  12   7      478.48      434.09     46.40 o
   4  12   7       27.12       47.90     30.29 o
   5  12   7     2345.25     2120.02     97.82 o
  -4  13   7      896.74      782.21     68.32 o
  -3  13   7        4.37       -4.29     23.02 o
  -2  13   7     3866.04     4123.10    149.57 o
  -1  13   7       23.04       -6.76     29.49 o
   0  13   7       55.67        7.34     23.53 o
   1  13   7       40.84        5.11     39.50 o
   2  13   7     2331.12     2477.01    159.05 o
  -3 -13   8     3703.53     3428.57    266.49 o
  -2 -13   8       40.59      154.12     83.02 o
  -1 -13   8      971.12     1072.88    135.99 o
   0 -13   8       81.74       41.27     67.75 o
   1 -13   8     1591.24     1639.49    207.56 o
  -6 -12   8     3408.67     3538.32    287.25 o
  -5 -12   8      161.41      126.68     82.55 o
  -4 -12   8      509.13      283.67     91.61 o
  -3 -12   8      523.91      352.37     94.72 o
  -2 -12   8     1773.63     1463.67    162.95 o
  -1 -12   8       18.51       79.92     73.96 o
   0 -12   8     3710.97     3511.36    288.68 o
   1 -12   8       54.99       35.08     93.52 o
   2 -12   8      729.10      612.19    110.23 o
   3 -12   8        9.72      -17.18     94.96 o
   4 -12   8     2337.41     1967.77    225.69 o
  -8 -11   8      445.78      393.43     46.73 o
  -7 -11   8     1233.36     1192.98    113.23 o
  -6 -11   8      165.99      109.38     32.42 o
  -5 -11   8      708.55      708.90    130.98 o
  -4 -11   8      653.81      541.99     75.52 o
  -3 -11   8     4802.81     4646.02    328.99 o
  -2 -11   8     1194.66      850.76    130.50 o
  -1 -11   8     1939.91     1686.50    156.99 o
   0 -11   8       33.07      -76.59     76.59 o
   1 -11   8     1330.91     1463.18    140.52 o
   2 -11   8      298.03      162.47     75.39 o
   3 -11   8     4736.74     4650.08    348.56 o
   4 -11   8      575.47      434.45    102.83 o
   5 -11   8       73.73      110.94     93.76 o
   6 -11   8       67.06       48.20     65.13 o
  -9 -10   8      304.04      391.27     48.39 o
  -8 -10   8      936.24      867.87     57.28 o
  -7 -10   8      782.35      751.42     56.00 o
  -6 -10   8     2128.10     2278.73     84.52 o
  -5 -10   8     1674.62     1674.50     62.89 o
  -4 -10   8      614.92      633.84     66.86 o
  -3 -10   8       81.44      103.78     59.41 o
  -2 -10   8     1143.35     1122.03    124.77 o
  -1 -10   8     2974.90     2977.66    186.80 o
   0 -10   8     5975.43     6150.00    289.63 o
   1 -10   8     2177.97     1951.31    152.45 o
   2 -10   8      148.50       66.80     55.11 o
   3 -10   8      321.65      221.88     63.47 o
   4 -10   8     1261.48     1175.46    134.56 o
   5 -10   8     1152.50     1049.74    119.52 o
   6 -10   8     1849.07     1971.12    193.01 o
   7 -10   8      536.19      472.09     71.09 o
 -10  -9   8      528.15      571.44     91.81 o
  -9  -9   8      739.48      714.83     57.23 o
  -8  -9   8     2050.52     2080.17     91.65 o
  -7  -9   8      531.95      522.05     46.35 o
  -6  -9   8      397.67      387.27     31.39 o
  -5  -9   8      799.61      748.81     65.39 o
  -4  -9   8     1366.22     1396.02     67.12 o
  -3  -9   8     4882.78     4516.93    304.66 o
  -2  -9   8     4886.36     4358.06    261.95 o
  -1  -9   8     1831.92     1666.45    130.74 o
   0  -9   8      971.13      792.55    106.40 o
   1  -9   8     1876.39     1835.36    138.13 o
   2  -9   8     4454.90     4205.81    145.72 o
   3  -9   8     2908.12     2756.51    311.46 o
   4  -9   8      399.52      399.21     73.00 o
   5  -9   8      324.56      299.48     41.24 o
   6  -9   8      203.40      197.18     25.99 o
   7  -9   8      646.02      678.16     45.94 o
   8  -9   8     1734.55     1597.23     83.99 o
 -11  -8   8     2238.56     2309.46    127.31 o
 -10  -8   8      319.47      252.85     64.85 o
  -9  -8   8      148.42      152.40     33.03 o
  -8  -8   8      255.06      282.72     34.21 o
  -7  -8   8     2639.15     2638.60     94.87 o
  -6  -8   8     2488.82     2537.45     77.80 o
  -5  -8   8     7172.19     7515.68    264.02 o
  -4  -8   8     1439.94     1506.84     57.06 o
  -3  -8   8      242.40      243.14     17.34 o
  -2  -8   8      437.71      445.09     45.77 o
  -1  -8   8     5302.96     4913.05    172.37 o
   0  -8   8     1084.45     1051.17     51.11 o
   1  -8   8     7445.79     7347.59    234.29 o
   2  -8   8       91.16       72.63     31.25 o
   3  -8   8     1617.71     1555.21     74.60 o
   4  -8   8      512.58      488.08     46.88 o
   5  -8   8     5904.96     6222.79    150.30 o
   6  -8   8      796.36      760.71     49.38 o
   7  -8   8     2345.81     2303.24     98.88 o
   8  -8   8      175.45      148.05     32.01 o
   9  -8   8      567.50      506.50     47.89 o
 -11  -7   8      125.28      134.30     41.99 o
 -10  -7   8      766.56      730.30     57.30 o
  -9  -7   8      122.48      131.98     34.91 o
  -8  -7   8     3735.73     3823.58    124.42 o
  -7  -7   8      706.37      828.34     51.62 o
  -6  -7   8      144.08      152.76     25.96 o
  -5  -7   8      420.59      410.52     30.53 o
  -4  -7   8     8386.74     8714.03    335.34 o
  -3  -7   8      413.76      385.59     27.85 o
  -2  -7   8     6010.60     6178.53    177.45 o
  -1  -7   8      815.13      827.64    138.50 o
   0  -7   8      429.72      428.32     54.99 o
   1  -7   8       39.59        0.15     34.96 o
   2  -7   8    10598.87    10518.25    671.35 o
   3  -7   8      134.38      121.24     31.85 o
   4  -7   8     4032.29     4022.83     98.50 o
   5  -7   8      275.12      275.47     29.67 o
   6  -7   8      844.32      932.86     43.56 o
   7  -7   8      347.48      439.65     35.33 o
   8  -7   8     3327.61     3527.23    135.87 o
   9  -7   8      152.00      126.94     42.66 o
 -12  -6   8      171.45      106.24     42.60 o
 -11  -6   8     2349.72     2548.47    126.59 o
 -10  -6   8      421.99      432.43     52.07 o
  -9  -6   8      801.31      762.89     46.56 o
  -8  -6   8      548.86      544.17     49.21 o
  -7  -6   8     5597.75     5713.54    141.77 o
  -6  -6   8       55.70       39.54     22.91 o
  -5  -6   8     9216.08     9671.32    205.98 o
  -4  -6   8      481.77      496.46     33.44 o
  -3  -6   8      802.19      688.68    104.61 o
  -2  -6   8      322.65      368.11     28.79 o
  -1  -6   8     4234.02     4450.87    171.53 o
   0  -6   8       36.54       67.04     27.92 o
   1  -6   8     9632.81     9104.54    335.32 o
   2  -6   8       38.65       93.01     29.98 o
   3  -6   8     2173.30     2279.10    166.50 o
   4  -6   8       43.42       13.64     15.91 o
   5  -6   8     9011.05     9568.23    199.34 o
   6  -6   8      118.52      111.62     23.50 o
   7  -6   8     4096.54     4265.45    125.95 o
   8  -6   8      124.67      139.96     11.57 o
   9  -6   8     1086.36     1150.62     57.51 o
  10  -6   8       11.18        8.90     35.33 o
 -12  -5   8      562.83      540.94     84.22 o
 -11  -5   8      248.89      249.30     35.47 o
 -10  -5   8     1745.78     1807.86     78.78 o
  -9  -5   8      189.00      123.20     54.82 o
  -8  -5   8     5972.41     6212.50    161.53 o
  -7  -5   8      255.45      315.00     31.10 o
  -6  -5   8      257.48      292.83     32.22 o
  -5  -5   8      876.54      916.97     47.94 o
  -4  -5   8     6690.17     6483.62    178.74 o
  -3  -5   8     4474.79     4466.06    219.37 o
  -2  -5   8    16087.29    17083.35    439.87 o
  -1  -5   8      174.61      178.56     26.74 o
   0  -5   8     2336.11     2323.25    112.37 o
   1  -5   8     2042.97     1985.90     95.19 o
   2  -5   8    16124.58    16553.82    586.90 o
   3  -5   8     3218.16     3199.16     90.73 o
   4  -5   8     1183.74     1246.16     64.91 o
   5  -5   8        1.51        7.82     21.14 o
   6  -5   8      149.31      129.65     17.89 o
   7  -5   8      439.80      425.00     25.23 o
   8  -5   8     4604.85     4437.51    242.96 o
   9  -5   8      509.32      501.17     67.62 o
  10  -5   8      583.41      469.28     54.82 o
 -13  -4   8      359.87      417.50    105.22 o
 -12  -4   8      192.73      181.42     34.19 o
 -11  -4   8     1037.90     1038.99     59.31 o
 -10  -4   8      800.95      876.70     50.28 o
  -9  -4   8      355.92      352.68     57.88 o
  -8  -4   8     1415.23     1350.50     52.11 o
  -7  -4   8     4078.53     4287.24    122.76 o
  -6  -4   8     2799.19     3060.69     90.84 o
  -5  -4   8     2770.52     3028.64     87.89 o
  -4  -4   8     3152.42     3587.10    118.54 o
  -3  -4   8      819.96      930.30     52.42 o
  -2  -4   8     5072.71     5140.31    268.52 o
  -1  -4   8    10916.46    10841.48    359.54 o
   0  -4   8     1021.69     1035.87     61.20 o
   1  -4   8     5619.82     5190.38    243.35 o
   2  -4   8      572.27      536.75     26.98 o
   3  -4   8      516.16      532.97     20.31 o
   4  -4   8     9240.52     9443.79    177.80 o
   5  -4   8    10071.39    10624.23    210.70 o
   6  -4   8     2711.72     2585.28     78.10 o
   7  -4   8     5286.09     5087.05    174.91 o
   8  -4   8      195.07      197.19     22.65 o
   9  -4   8      311.48      254.96     27.89 o
  10  -4   8     1286.04     1260.10     91.18 o
  11  -4   8     1668.82     1341.38    129.78 o
 -13  -3   8     1267.51     1433.38    125.02 o
 -12  -3   8      276.29      255.48     29.82 o
 -11  -3   8       95.10       87.06     37.19 o
 -10  -3   8      707.60      688.69     49.24 o
  -9  -3   8     1518.47     1620.33     64.10 o
  -8  -3   8     6617.43     6765.80    189.53 o
  -7  -3   8     1327.86     1423.29     64.86 o
  -6  -3   8     1237.12     1226.11    113.33 o
  -5  -3   8     1391.06     1498.53     75.83 o
  -4  -3   8     2589.23     2443.12     74.34 o
  -3  -3   8    11668.96    11458.48    301.03 o
  -2  -3   8     8785.24     8883.76    231.08 o
  -1  -3   8     3925.10     3766.22     84.88 o
   0  -3   8      178.91      152.90     19.90 o
   1  -3   8      783.59      734.52     36.47 o
   2  -3   8     8408.09     8372.08    196.43 o
   3  -3   8     8152.11     8037.08    150.63 o
   4  -3   8     2296.23     2327.05     68.49 o
   5  -3   8      136.89      226.29     28.88 o
   6  -3   8     1833.56     2089.36     73.05 o
   7  -3   8     1288.86     1190.74    112.61 o
   8  -3   8     2433.29     2410.35     83.47 o
   9  -3   8     1374.78     1403.55     61.48 o
  10  -3   8      136.44       72.43     38.16 o
  11  -3   8       37.70       44.37     38.32 o
 -13  -2   8      242.17      273.95    118.57 o
 -12  -2   8     1167.19     1154.64     60.50 o
 -11  -2   8      979.91      890.81     83.50 o
 -10  -2   8      987.77     1000.67     52.99 o
  -9  -2   8      642.80      562.89     48.60 o
  -8  -2   8     1367.89     1438.52     65.32 o
  -7  -2   8     1343.01     1338.94    133.35 o
  -6  -2   8    16012.34    16427.47    306.21 o
  -5  -2   8      490.73      503.54     39.36 o
  -4  -2   8     1340.51     1182.90     49.53 o
  -3  -2   8     1328.41     1342.63     53.41 o
  -2  -2   8    14961.80    14585.59    303.17 o
  -1  -2   8     3277.58     3274.87     77.43 o
   0  -2   8    15508.44    14840.52    310.99 o
   1  -2   8     1408.02     1364.61     56.08 o
   2  -2   8     2265.45     2092.04     51.33 o
   3  -2   8       64.83       76.08     23.78 o
   4  -2   8    12061.44    12448.14    265.45 o
   5  -2   8     3895.65     3965.99    106.54 o
   6  -2   8    13884.25    14663.00    425.49 o
   7  -2   8     2305.93     2274.05    115.98 o
   8  -2   8      226.64      217.37     50.88 o
   9  -2   8      159.19      123.14     38.53 o
  10  -2   8     2222.87     2328.45     96.28 o
  11  -2   8      728.11      642.67     81.94 o
 -13  -1   8      856.46      764.60    102.65 o
 -12  -1   8      366.38      356.04     27.38 o
 -11  -1   8      125.05      138.58     35.03 o
 -10  -1   8      517.86      461.82     61.95 o
  -9  -1   8     3311.67     3488.48    148.01 o
  -8  -1   8      824.06      937.08     75.25 o
  -7  -1   8     1868.77     2005.54     62.13 o
  -6  -1   8      736.56      846.44     48.69 o
  -5  -1   8     1405.06     1327.06     57.78 o
  -4  -1   8       21.89       21.84     37.70 o
  -3  -1   8    25987.90    25689.03    542.73 o
  -2  -1   8      838.22      875.35     41.38 o
  -1  -1   8     3737.82     3581.86     87.90 o
   0  -1   8     1299.42     1502.04     40.26 o
   1  -1   8     7162.20     6976.23    158.18 o
   2  -1   8     6315.27     6267.68    134.65 o
   3  -1   8    20318.74    20699.02    544.97 o
   4  -1   8      286.88      288.87     46.60 o
   5  -1   8     1071.34      982.38     63.69 o
   6  -1   8      338.55      417.02     53.68 o
   7  -1   8     5919.89     5730.76    210.90 o
   8  -1   8      511.03      523.61    183.47 o
   9  -1   8     3509.96     3741.32    196.62 o
  10  -1   8      107.05       72.67     29.95 o
  11  -1   8       19.78      -87.08     87.08 o
 -13   0   8       41.43       45.57     74.20 o
 -12   0   8     2866.97     3398.72    224.16 o
 -11   0   8       53.44       51.74     50.38 o
 -10   0   8     1889.79     1876.88    110.43 o
  -9   0   8      435.60      449.70     54.72 o
  -8   0   8     1672.92     2013.54     78.46 o
  -7   0   8       29.47       75.33     32.15 o
  -6   0   8     8994.17     9778.31    268.14 o
  -5   0   8      240.10      235.93     29.80 o
  -4   0   8     5307.24     5016.48    132.41 o
  -3   0   8      279.19      391.64     30.40 o
  -2   0   8     8728.29     8786.42    194.72 o
  -1   0   8       43.63       18.29     20.22 o
   0   0   8    40834.01    40376.00    678.83 o
   1   0   8       11.77       -7.71     14.71 o
   2   0   8      411.36      292.28     20.00 o
   3   0   8        0.50      -15.04     26.05 o
   4   0   8     7295.15     6992.54    158.90 o
   5   0   8       70.39       25.64     48.20 o
   6   0   8     7243.79     7589.27    271.14 o
   7   0   8       68.80       14.94     50.13 o
   8   0   8       72.75       38.23     39.25 o
   9   0   8       51.69      -11.53     52.84 o
  10   0   8     4333.45     4476.38    177.94 o
  11   0   8       19.09      264.10    117.61 o
 -13   1   8      887.32     1161.86    168.43 o
 -12   1   8      390.91      549.03    166.28 o
 -11   1   8      136.35      150.80     54.52 o
 -10   1   8      534.08      636.16     68.97 o
  -9   1   8     3291.19     3585.88    158.19 o
  -8   1   8      823.80      800.51     69.30 o
  -7   1   8     1969.30     2107.38     90.38 o
  -6   1   8      707.12      736.56     62.55 o
  -5   1   8     1433.45     1374.31     68.96 o
  -4   1   8       28.94       37.67     72.29 o
  -3   1   8    26102.34    25790.98    527.81 o
  -2   1   8      823.84      895.88     29.75 o
  -1   1   8     3600.96     3448.12     72.03 o
   0   1   8     1359.96     1544.28     40.58 o
   1   1   8     7176.19     7081.72    139.05 o
   2   1   8     6387.47     6367.08    127.58 o
   3   1   8    20554.12    21412.64    432.43 o
   4   1   8      332.62      295.12     37.45 o
   5   1   8     1063.58     1019.04     61.09 o
   6   1   8      342.96      445.89     56.43 o
   7   1   8     5950.47     5953.53    224.67 o
   8   1   8      498.82      490.29     63.35 o
   9   1   8     3543.87     3796.20    193.81 o
  10   1   8      124.01      135.92     36.70 o
  11   1   8       24.96      143.62    114.99 o
 -13   2   8      235.85       68.47     82.79 o
 -12   2   8     1157.08     1178.95     89.32 o
 -11   2   8     1032.51     1025.80     59.13 o
 -10   2   8      966.87     1136.71     85.24 o
  -9   2   8      672.41      711.37     53.40 o
  -8   2   8     1321.45     1290.87     87.71 o
  -7   2   8     1276.75     1362.20     63.31 o
  -6   2   8    16099.88    16354.19    437.67 o
  -5   2   8      544.44      521.69     62.39 o
  -4   2   8     1323.48     1230.54     61.37 o
  -3   2   8     1269.85     1275.04     48.39 o
  -2   2   8    15190.18    15104.75    274.71 o
  -1   2   8     3148.42     3220.39     68.60 o
   0   2   8    15263.50    14770.25    265.67 o
   1   2   8     1478.03     1418.95     41.49 o
   2   2   8     2252.02     2138.43     55.83 o
   3   2   8       87.15       60.27     26.18 o
   4   2   8    11936.11    12327.27    265.45 o
   5   2   8     3861.03     3790.18    130.62 o
   6   2   8    13779.30    14054.66    407.20 o
   7   2   8     2272.20     2356.37    111.78 o
   8   2   8      205.50       69.55     84.46 o
   9   2   8      130.26       99.62     45.17 o
  10   2   8     2232.59     2352.69    172.45 o
  11   2   8      720.56      839.54    135.03 o
 -13   3   8     1246.66     1399.73    202.55 o
 -12   3   8      290.33      252.75     78.99 o
 -11   3   8       98.34       96.90     27.58 o
 -10   3   8      712.28      746.09     56.28 o
  -9   3   8     1501.69     1525.15     84.70 o
  -8   3   8     6560.95     6919.34    207.63 o
  -7   3   8     1344.96     1414.74     63.91 o
  -6   3   8     1303.89     1463.21     99.36 o
  -5   3   8     1458.15     1621.22    107.35 o
  -4   3   8     2740.49     2575.21     98.01 o
  -3   3   8    11843.31    12248.65    268.45 o
  -2   3   8     8709.45     9099.67    208.42 o
  -1   3   8     3929.22     3873.71     73.79 o
   0   3   8      178.33      172.48     19.59 o
   1   3   8      792.75      712.66     28.62 o
   2   3   8     8447.57     8365.96    157.23 o
   3   3   8     8170.40     8158.02    194.90 o
   4   3   8     2245.72     2235.34     72.14 o
   5   3   8      132.07      195.33     47.12 o
   6   3   8     1839.34     1805.12     90.27 o
   7   3   8     1344.67     1320.51     79.61 o
   8   3   8     2431.01     2539.91    124.78 o
   9   3   8     1372.88     1461.54     73.20 o
  10   3   8      157.99      191.74     31.06 o
  11   3   8       45.43       34.59     77.78 o
 -13   4   8      382.12      253.37    102.59 o
 -12   4   8      206.24      153.18     50.21 o
 -11   4   8     1065.02     1081.64     64.22 o
 -10   4   8      784.00      829.81     48.10 o
  -9   4   8      382.95      359.79     43.70 o
  -8   4   8     1448.56     1426.20     69.99 o
  -7   4   8     4073.32     4200.17    138.57 o
  -6   4   8     2827.36     2945.98    111.00 o
  -5   4   8     2759.09     2920.78    109.77 o
  -4   4   8     3078.53     3315.06    103.54 o
  -3   4   8      864.95     1001.55     47.36 o
  -2   4   8     5077.53     5160.55    128.11 o
  -1   4   8    10855.91    10942.06    216.82 o
   0   4   8      984.75     1086.39     38.12 o
   1   4   8     5727.21     5598.01    112.00 o
   2   4   8      551.81      516.93     28.93 o
   3   4   8      553.71      557.70     36.03 o
   4   4   8     9252.54     9480.07    212.22 o
   5   4   8    10058.30    10728.91    303.14 o
   6   4   8     2777.96     2757.48    120.11 o
   7   4   8     5229.55     5048.22    200.32 o
   8   4   8      203.93      181.31     40.71 o
   9   4   8      273.76      183.43     52.96 o
  10   4   8     1234.65     1234.41     91.26 o
  11   4   8     1679.46     1749.71    210.18 o
 -12   5   8      555.68      379.09    102.59 o
 -11   5   8      250.65      187.80     36.03 o
 -10   5   8     1722.26     1684.39     76.94 o
  -9   5   8      176.51      133.23     28.45 o
  -8   5   8     5957.10     6114.31    197.65 o
  -7   5   8      251.43      302.67     35.29 o
  -6   5   8      273.02      234.08     51.96 o
  -5   5   8      928.30     1036.43     56.75 o
  -4   5   8     6968.31     6945.47    176.92 o
  -3   5   8     4543.39     4658.51    124.58 o
  -2   5   8    15934.47    16670.00    359.15 o
  -1   5   8      189.83      180.79     21.23 o
   0   5   8     2299.67     2288.70     49.60 o
   1   5   8     1996.95     1975.98     68.55 o
   2   5   8    16165.35    16624.96    309.19 o
   3   5   8     3188.59     3245.56     85.26 o
   4   5   8     1098.67     1055.62     52.77 o
   5   5   8        0.46      -37.69     56.66 o
   6   5   8      164.53       75.47     37.86 o
   7   5   8      471.08      481.64     72.72 o
   8   5   8     4570.59     4888.68    172.51 o
   9   5   8      495.04      462.53     51.16 o
  10   5   8      595.96      504.47     60.91 o
 -12   6   8      178.28       25.77     77.06 o
 -11   6   8     2322.45     2396.00    107.48 o
 -10   6   8      490.16      531.20     50.20 o
  -9   6   8      802.55      799.53     51.50 o
  -8   6   8      490.43      513.76     37.60 o
  -7   6   8     5659.84     5713.21    181.11 o
  -6   6   8       50.01       73.92     52.94 o
  -5   6   8     9182.82     9814.41    253.94 o
  -4   6   8      506.43      608.35     40.02 o
  -3   6   8      806.95      849.65     86.69 o
  -2   6   8      298.95      346.98     34.12 o
  -1   6   8     4206.18     4272.72     85.99 o
   0   6   8       43.57       41.62     12.92 o
   1   6   8     9647.92     9949.42    233.63 o
   2   6   8       41.57       46.29     28.91 o
   3   6   8     2121.39     2196.77     62.02 o
   4   6   8       48.84        8.11     21.78 o
   5   6   8     9061.58     9659.63    244.20 o
   6   6   8      126.51      126.36     28.19 o
   7   6   8     4064.98     4455.46    150.33 o
   8   6   8      142.09      214.75     35.49 o
   9   6   8     1088.47     1145.20     70.57 o
  10   6   8       17.98      -39.19     39.19 o
 -11   7   8      135.87      181.66     42.05 o
 -10   7   8      763.63      692.13     60.33 o
  -9   7   8      131.07      115.85     27.05 o
  -8   7   8     3748.47     3757.96    148.22 o
  -7   7   8      624.89      595.93     46.17 o
  -6   7   8      164.34      175.85     50.27 o
  -5   7   8      422.52      395.17     38.00 o
  -4   7   8     8346.68     8745.75    234.04 o
  -3   7   8      406.45      361.72     42.87 o
  -2   7   8     5908.14     6147.73    122.83 o
  -1   7   8      879.10      866.65     38.92 o
   0   7   8      383.88      347.80     18.37 o
   1   7   8       50.66       58.60     32.92 o
   2   7   8    10716.78    11804.24    283.43 o
   3   7   8      104.87       51.01     25.21 o
   4   7   8     3936.74     3857.40     89.93 o
   5   7   8      258.35      267.23     30.58 o
   6   7   8      864.01      867.39     54.13 o
   7   7   8      306.48      317.40     41.93 o
   8   7   8     3317.59     3388.13    212.36 o
   9   7   8      151.64      112.06     33.06 o
 -11   8   8     2214.18     2456.68    166.95 o
 -10   8   8      319.90      247.78     39.90 o
  -9   8   8      127.70      128.99     34.40 o
  -8   8   8      257.60      267.18     34.87 o
  -7   8   8     2609.35     2625.44    189.77 o
  -6   8   8     2526.70     2518.84    120.67 o
  -5   8   8     7326.60     7865.94    191.56 o
  -4   8   8     1429.97     1356.13     55.64 o
  -3   8   8      261.26      264.03     31.51 o
  -2   8   8      376.37      339.49     26.53 o
  -1   8   8     5217.66     5096.72    105.73 o
   0   8   8     1169.95     1242.67     37.91 o
   1   8   8     7486.58     7948.68    221.75 o
   2   8   8       67.40       78.71     24.43 o
   3   8   8     1594.16     1687.84     71.08 o
   4   8   8      532.33      513.75     32.72 o
   5   8   8     5903.02     6127.67    151.97 o
   6   8   8      820.76      728.19     45.13 o
   7   8   8     2379.66     2362.55    114.71 o
   8   8   8      204.99      141.97     35.88 o
   9   8   8      564.48      615.29     97.62 o
 -10   9   8      531.68      495.71     90.47 o
  -9   9   8      722.89      716.23     91.46 o
  -8   9   8     2037.45     2026.59     90.16 o
  -7   9   8      501.39      450.42     62.05 o
  -6   9   8      402.70      373.47     47.72 o
  -5   9   8      809.80      700.39     43.40 o
  -4   9   8     1336.96     1422.87     59.33 o
  -3   9   8     4920.70     4786.02    102.82 o
  -2   9   8     4869.07     5064.24    100.49 o
  -1   9   8     1877.86     1930.90     50.85 o
   0   9   8      934.31      845.24     23.17 o
   1   9   8     1824.60     1948.24     58.46 o
   2   9   8     4437.73     4588.60    169.75 o
   3   9   8     2932.37     3087.86    139.40 o
   4   9   8      393.54      400.13     35.16 o
   5   9   8      316.19      303.14     30.65 o
   6   9   8      221.28      201.45     30.00 o
   7   9   8      648.00      563.43     52.67 o
   8   9   8     1697.31     1560.71     83.53 o
  -9  10   8      298.70      251.92     50.02 o
  -8  10   8      910.18      814.84     67.60 o
  -7  10   8      778.69      834.90     71.77 o
  -6  10   8     2114.04     2183.60     87.72 o
  -5  10   8     1674.51     1575.29     72.99 o
  -4  10   8      586.39      575.90     48.65 o
  -3  10   8       84.21       94.00     19.47 o
  -2  10   8     1103.81     1132.16     39.84 o
  -1  10   8     2946.94     2952.24     72.71 o
   0  10   8     5983.00     6848.70    146.36 o
   1  10   8     2183.25     2227.67     68.12 o
   2  10   8      140.03      118.48     29.75 o
   3  10   8      327.38      264.70     33.43 o
   4  10   8     1239.67     1163.82     63.06 o
   5  10   8     1143.47     1101.06     97.56 o
   6  10   8     1813.02     1686.18     72.15 o
   7  10   8      555.25      428.64     41.56 o
  -8  11   8      470.74      414.37     52.00 o
  -7  11   8     1251.50     1157.64     80.99 o
  -6  11   8      179.11      172.02     32.64 o
  -5  11   8      711.82      659.04     37.27 o
  -4  11   8      684.00      650.48     35.82 o
  -3  11   8     4754.58     4884.26    116.79 o
  -2  11   8     1192.60     1172.81     43.96 o
  -1  11   8     1959.97     1901.01     57.17 o
   0  11   8       40.65       32.29     25.08 o
   1  11   8     1367.04     1338.59     51.34 o
   2  11   8      258.55      144.13     31.00 o
   3  11   8     4838.94     4807.67    171.05 o
   4  11   8      597.59      527.85     53.83 o
   5  11   8       82.97       43.54     43.09 o
   6  11   8       77.26       61.41     70.86 o
  -6  12   8     3414.18     3349.62    116.72 o
  -5  12   8      151.05      152.53     25.22 o
  -4  12   8      492.47      483.21     35.04 o
  -3  12   8      490.08      457.01     32.12 o
  -2  12   8     1832.23     1927.11     60.48 o
  -1  12   8       14.42      -13.59     14.49 o
   0  12   8     3648.81     3682.03    121.23 o
   1  12   8       51.18       38.05     29.24 o
   2  12   8      725.57      627.01     51.77 o
   3  12   8        7.26       19.68     30.11 o
   4  12   8     2341.55     2141.33    121.99 o
  -3  13   8     3677.51     3974.40    268.58 o
  -2  13   8       39.10       71.17     42.87 o
  -1  13   8      979.05      875.86     68.49 o
   0  13   8       73.45       74.68     39.81 o
   1  13   8     1602.31     1497.73     87.37 o
  -2 -13   9     1381.20     1146.59    163.90 o
  -1 -13   9       28.87       98.06     74.20 o
   0 -13   9      830.84      464.26    103.54 o
  -6 -12   9      250.12      -20.52     99.97 o
  -5 -12   9      539.06      378.14    100.44 o
  -4 -12   9      367.47      183.94     83.02 o
  -3 -12   9      742.90      378.14    116.19 o
  -2 -12   9       80.41      193.73    101.39 o
  -1 -12   9     3290.21     3172.34    282.71 o
   0 -12   9       61.30       85.89    103.54 o
   1 -12   9      562.53      331.86    114.51 o
   2 -12   9       17.13       55.35     75.63 o
   3 -12   9     1258.44     1268.03    172.97 o
  -7 -11   9      220.73      154.14     49.31 o
  -6 -11   9      146.35       96.57     20.12 o
  -5 -11   9      503.00      474.59     73.24 o
  -4 -11   9     4780.12     4606.78    252.40 o
  -3 -11   9     1560.49     1233.44    125.25 o
  -2 -11   9     1843.03     1640.21    161.04 o
  -1 -11   9       88.50      193.49    101.16 o
   0 -11   9     1110.65      784.91    118.57 o
   1 -11   9      146.56       55.83     91.13 o
   2 -11   9     4144.10     3751.12    294.40 o
   3 -11   9      391.71      308.71     89.47 o
   4 -11   9      355.52      142.90    102.83 o
   5 -11   9        2.43       14.32     85.17 o
  -9 -10   9      350.91      371.57     53.63 o
  -8 -10   9      374.66      373.59     43.92 o
  -7 -10   9     1968.31     2036.75     90.55 o
  -6 -10   9     1904.24     1963.87     74.92 o
  -5 -10   9     1695.79     1734.60     59.48 o
  -4 -10   9      649.98      563.21    114.04 o
  -3 -10   9      696.82      492.42     80.64 o
  -2 -10   9     2434.31     2315.86    170.34 o
  -1 -10   9     3122.79     2893.45    197.06 o
   0 -10   9     2329.71     2238.08    178.22 o
   1 -10   9     1268.76     1113.19    126.68 o
   2 -10   9       18.77       29.10     55.35 o
   3 -10   9     1212.69     1236.07    130.02 o
   4 -10   9     1412.87     1387.79    166.05 o
   5 -10   9     2328.65     2349.67    138.53 o
   6 -10   9     1053.76      864.78    139.92 o
 -10  -9   9      493.37      438.97     49.00 o
  -9  -9   9     1868.46     1858.30    106.16 o
  -8  -9   9      675.28      703.58     58.89 o
  -7  -9   9      373.62      408.45     44.42 o
  -6  -9   9      300.92      324.43     41.73 o
  -5  -9   9     2008.90     1959.58    124.41 o
  -4  -9   9     3614.66     3645.18    137.87 o
  -3  -9   9     4944.61     4912.09    119.58 o
  -2  -9   9     1501.84     1214.35    104.98 o
  -1  -9   9      195.28       98.77     50.82 o
   0  -9   9     1813.05     1581.76    143.14 o
   1  -9   9     4293.25     4018.21    270.91 o
   2  -9   9     2549.62     2725.09    155.31 o
   3  -9   9     1626.80     1570.55    117.98 o
   4  -9   9      464.95      582.13     51.30 o
   5  -9   9      163.32      128.52     39.48 o
   6  -9   9      634.05      734.45     57.84 o
   7  -9   9     1630.97     1597.99     75.69 o
 -10  -8   9      324.13      257.29     43.96 o
  -9  -8   9      402.84      446.92     41.77 o
  -8  -8   9     1368.81     1500.22     71.07 o
  -7  -8   9      847.46      817.33     58.48 o
  -6  -8   9     4236.91     4625.17    182.19 o
  -5  -8   9     1348.85     1266.71     74.45 o
  -4  -8   9      869.01      948.50     43.28 o
  -3  -8   9      639.34      605.42     25.61 o
  -2  -8   9     6531.27     6587.33    260.87 o
  -1  -8   9      989.77      998.04     44.99 o
   0  -8   9     4819.10     4903.25    326.25 o
   1  -8   9      156.89      139.31     22.86 o
   2  -8   9       22.92       37.36     26.17 o
   3  -8   9      299.29      311.91     35.98 o
   4  -8   9     6304.88     6220.09    223.41 o
   5  -8   9      705.99      707.38     52.30 o
   6  -8   9     3376.48     3525.61    115.17 o
   7  -8   9       58.62       35.48     26.27 o
   8  -8   9      585.84      539.07     46.01 o
 -11  -7   9      539.09      500.39     53.35 o
 -10  -7   9       92.33       78.23     43.87 o
  -9  -7   9     3546.33     3822.05    138.70 o
  -8  -7   9      230.46      218.56     53.11 o
  -7  -7   9      567.98      608.07     41.56 o
  -6  -7   9      352.56      345.12     35.13 o
  -5  -7   9     5225.45     5293.60    126.46 o
  -4  -7   9     1295.13     1271.26     49.75 o
  -3  -7   9    11257.33    11394.72    331.37 o
  -2  -7   9      564.58      589.85     52.91 o
  -1  -7   9      125.60      128.77     69.07 o
   0  -7   9      157.89      101.98     22.76 o
   1  -7   9     5494.58     5447.24    314.69 o
   2  -7   9     1233.45     1165.84     61.52 o
   3  -7   9    12112.71    11802.81    554.33 o
   4  -7   9      317.54      259.50     46.15 o
   5  -7   9       23.57       12.64     24.76 o
   6  -7   9       93.85       97.29     34.17 o
   7  -7   9     3292.13     3567.52    141.33 o
   8  -7   9      589.13      538.06     42.56 o
   9  -7   9      513.21      464.72     47.40 o
 -12  -6   9     1511.87     1504.85    124.68 o
 -11  -6   9      102.16      117.27     35.09 o
 -10  -6   9      812.14      831.91     55.93 o
  -9  -6   9      526.01      521.39     48.66 o
  -8  -6   9     2894.14     2950.82    102.44 o
  -7  -6   9       39.32       11.81     22.46 o
  -6  -6   9     5493.96     5993.78    156.36 o
  -5  -6   9      137.30      157.35     28.15 o
  -4  -6   9     1083.84     1082.95     45.92 o
  -3  -6   9      136.03      148.42     38.67 o
  -2  -6   9    11363.16    12453.37    269.16 o
  -1  -6   9       33.86       33.64     22.43 o
   0  -6   9     5882.46     6063.41    252.17 o
   1  -6   9     1113.40     1111.52     72.53 o
   2  -6   9       51.88       63.94     27.92 o
   3  -6   9      122.29      169.37     35.52 o
   4  -6   9    18763.34    19753.41    433.75 o
   5  -6   9      722.39      700.79     34.78 o
   6  -6   9     3696.43     3715.13    107.52 o
   7  -6   9       23.88        0.51     21.39 o
   8  -6   9      467.52      426.10     36.58 o
   9  -6   9       38.03       54.91     23.68 o
 -12  -5   9      259.28      265.92     44.98 o
 -11  -5   9      503.82      463.00     63.29 o
 -10  -5   9      187.16      183.21     36.30 o
  -9  -5   9     3214.06     3630.68    118.71 o
  -8  -5   9      716.14      777.11     46.87 o
  -7  -5   9      373.69      393.10     29.90 o
  -6  -5   9      445.74      511.46     48.43 o
  -5  -5   9     2076.22     2114.33     71.07 o
  -4  -5   9     1764.85     1661.25     81.49 o
  -3  -5   9    16248.83    17124.90    456.05 o
  -2  -5   9      755.59      895.36     43.31 o
  -1  -5   9      497.36      546.69     32.87 o
   0  -5   9     1152.34     1219.60     70.38 o
   1  -5   9     8086.11     8809.41    344.98 o
   2  -5   9     3938.64     3860.64    176.07 o
   3  -5   9     8734.67     9190.04    261.37 o
   4  -5   9      696.04      637.18     44.27 o
   5  -5   9      210.34      170.91     18.36 o
   6  -5   9      125.48       83.59     24.06 o
   7  -5   9     2649.55     2627.12    151.96 o
   8  -5   9      552.24      495.00     33.39 o
   9  -5   9     1632.70     1621.88    140.16 o
  10  -5   9      144.93      106.49     35.56 o
 -12  -4   9     1859.05     1946.88    109.77 o
 -11  -4   9      752.91      681.38     54.96 o
 -10  -4   9      207.27      250.18     40.88 o
  -9  -4   9      241.80      254.13     32.26 o
  -8  -4   9     2295.37     2339.68     90.97 o
  -7  -4   9     1653.56     1830.70     70.36 o
  -6  -4   9     5508.96     5907.17    150.02 o
  -5  -4   9      808.25      888.69     53.30 o
  -4  -4   9      369.25      380.51     42.58 o
  -3  -4   9       20.48       92.11     56.02 o
  -2  -4   9    12240.55    12039.23    542.99 o
  -1  -4   9     2679.15     2687.23    105.82 o
   0  -4   9    11560.49    11410.01   1227.94 o
   1  -4   9     1068.25     1062.80     49.03 o
   2  -4   9      492.73      480.32     26.28 o
   3  -4   9     5964.97     6145.18    139.87 o
   4  -4   9    12883.53    13195.59    250.29 o
   5  -4   9      279.29      349.77     41.18 o
   6  -4   9     5066.53     5198.44    131.55 o
   7  -4   9      108.84       79.83     17.18 o
   8  -4   9       97.86      122.82     31.03 o
   9  -4   9     1696.71     1589.98     89.52 o
  10  -4   9     1944.10     1912.78    112.83 o
 -13  -3   9      428.71      256.23    116.66 o
 -12  -3   9      215.96      261.47     46.66 o
 -11  -3   9      566.36      445.32     48.01 o
 -10  -3   9     1273.40     1373.98     66.68 o
  -9  -3   9     2059.03     2110.23     97.77 o
  -8  -3   9     3132.79     3233.95    116.17 o
  -7  -3   9     2796.67     2940.60     96.48 o
  -6  -3   9      646.86      676.72     45.96 o
  -5  -3   9     5390.70     5721.18    144.50 o
  -4  -3   9     6853.84     7060.91    203.62 o
  -3  -3   9     8278.17     8393.51    204.20 o
  -2  -3   9      158.59      144.68     31.23 o
  -1  -3   9       67.87       66.94     26.03 o
   0  -3   9     1275.48     1309.24     48.80 o
   1  -3   9     4667.40     4653.37    138.96 o
   2  -3   9    15909.29    15759.96    330.53 o
   3  -3   9     5784.97     5683.44    112.81 o
   4  -3   9     1603.37     1795.62     60.99 o
   5  -3   9      119.50      131.45     29.63 o
   6  -3   9     2051.92     2068.77     74.23 o
   7  -3   9     3545.28     3693.60    159.54 o
   8  -3   9     5042.87     5632.98    237.16 o
   9  -3   9      700.44      664.82     58.05 o
  10  -3   9      168.63       98.94     25.35 o
 -13  -2   9      608.90      658.95    145.53 o
 -12  -2   9      548.73      555.75     56.37 o
 -11  -2   9      621.96      612.83     46.57 o
 -10  -2   9      239.60      251.85     42.45 o
  -9  -2   9      244.03      248.74     38.49 o
  -8  -2   9      493.18      504.58     44.80 o
  -7  -2   9     8907.31     9569.24    234.32 o
  -6  -2   9     2211.61     2228.13     75.71 o
  -5  -2   9     4207.64     4260.80    142.59 o
  -4  -2   9     1581.65     1537.75     58.99 o
  -3  -2   9     1593.90     1490.10     50.67 o
  -2  -2   9     1553.65     1574.12     52.02 o
  -1  -2   9     9800.06     9793.86    189.70 o
   0  -2   9     2435.87     2451.48     68.57 o
   1  -2   9     3218.05     3479.65    112.73 o
   2  -2   9     1088.30     1062.75     30.83 o
   3  -2   9     5988.71     6099.01    140.85 o
   4  -2   9     2038.94     2134.80     67.29 o
   5  -2   9     9661.87    10230.88    233.72 o
   6  -2   9     2598.72     2635.78     87.95 o
   7  -2   9       29.84       47.25     51.55 o
   8  -2   9      275.24      270.30     71.09 o
   9  -2   9     2857.57     2887.07    122.56 o
  10  -2   9      547.99      582.94     45.24 o
  11  -2   9     1514.90     1752.03    131.96 o
 -13  -1   9      293.10      179.89    105.69 o
 -12  -1   9       71.98       22.02     41.56 o
 -11  -1   9      129.67      109.22     54.59 o
 -10  -1   9     2109.28     2103.70    106.15 o
  -9  -1   9     1407.93     1396.60     71.28 o
  -8  -1   9     4069.99     4370.97    133.36 o
  -7  -1   9      572.06      522.67     37.37 o
  -6  -1   9     2332.51     2240.00     79.96 o
  -5  -1   9     1790.08     1922.25     73.90 o
  -4  -1   9    17854.06    17714.56    373.38 o
  -3  -1   9     2111.87     2136.81     66.57 o
  -2  -1   9     9756.95     9763.33    211.17 o
  -1  -1   9     1836.80     1870.35     50.43 o
   0  -1   9     7616.45     7618.52    147.48 o
   1  -1   9     2902.17     3033.08     75.97 o
   2  -1   9    10974.71    11160.30    209.83 o
   3  -1   9     1351.29     1327.90     51.99 o
   4  -1   9      152.45      156.86     30.79 o
   5  -1   9      165.89       44.24     43.61 o
   6  -1   9     4081.62     4266.98    123.35 o
   7  -1   9      385.13      418.38     66.92 o
   8  -1   9     5657.17     6162.45    263.13 o
   9  -1   9      219.97      139.49     49.31 o
  10  -1   9       85.87       80.76     23.85 o
  11  -1   9       75.45        0.91    106.05 o
 -13   0   9      650.91      660.61    165.81 o
 -12   0   9       48.90       16.48     18.53 o
 -11   0   9     2196.63     2495.77    157.88 o
 -10   0   9      381.76      478.79     60.26 o
  -9   0   9      175.62      201.63     45.83 o
  -8   0   9      158.38      142.17     35.47 o
  -7   0   9     6724.21     7251.02    244.09 o
  -6   0   9       70.98       30.68     58.17 o
  -5   0   9     8310.54     8389.45    199.01 o
  -4   0   9      584.73      586.08     36.22 o
  -3   0   9      257.11      296.22     32.03 o
  -2   0   9      455.21      432.97     28.61 o
  -1   0   9    14191.34    13791.25    227.34 o
   0   0   9       42.37       85.35     21.13 o
   1   0   9     1204.43     1129.48     40.65 o
   2   0   9      140.66      134.67     20.90 o
   3   0   9    11577.64    11327.70    244.95 o
   4   0   9        0.22      -25.49     41.45 o
   5   0   9    12593.71    13207.70    301.23 o
   6   0   9       75.10       67.77     38.65 o
   7   0   9      614.74      675.35     73.35 o
   8   0   9      234.52      287.01     51.34 o
   9   0   9     5187.89     5967.54    284.88 o
  10   0   9       34.15      145.07     65.25 o
  11   0   9     3006.81     3065.69    324.46 o
 -13   1   9      300.64      491.70    134.32 o
 -12   1   9       73.76       15.98    101.87 o
 -11   1   9      120.09      108.71     49.62 o
 -10   1   9     2150.89     2286.04    138.59 o
  -9   1   9     1443.67     1446.36     79.41 o
  -8   1   9     3970.40     4147.28    140.24 o
  -7   1   9      579.91      568.45     53.14 o
  -6   1   9     2389.52     2367.43    106.88 o
  -5   1   9     1779.59     1938.28     88.55 o
  -4   1   9    17918.89    17429.46    381.40 o
  -3   1   9     2187.10     2109.25     64.57 o
  -2   1   9     9737.74     9948.44    190.73 o
  -1   1   9     1928.69     1977.01     43.29 o
   0   1   9     7614.53     7676.51    150.15 o
   1   1   9     2847.30     3056.38     70.47 o
   2   1   9    10899.29    11203.94    211.26 o
   3   1   9     1324.55     1231.68     52.88 o
   4   1   9      189.24      162.90     32.03 o
   5   1   9      169.87      167.04     40.41 o
   6   1   9     4164.22     4439.36    241.67 o
   7   1   9      399.60      319.71     69.07 o
   8   1   9     5625.61     5769.18    401.64 o
   9   1   9      213.82      234.02     63.03 o
  10   1   9       83.32       86.15     59.88 o
  11   1   9       64.20       25.77     77.54 o
 -13   2   9      620.10      785.87    148.63 o
 -12   2   9      543.14      434.21     38.79 o
 -11   2   9      664.92      587.66     87.92 o
 -10   2   9      212.73      253.56     43.96 o
  -9   2   9      233.23      222.37     38.88 o
  -8   2   9      600.64      685.58     53.59 o
  -7   2   9     8799.22     9095.49    303.68 o
  -6   2   9     2098.05     2193.27    169.27 o
  -5   2   9     4195.85     4274.90    144.87 o
  -4   2   9     1437.75     1381.54    110.34 o
  -3   2   9     1454.49     1450.79     45.13 o
  -2   2   9     1745.36     1713.73     46.45 o
  -1   2   9     9736.22     9810.94    167.44 o
   0   2   9     2323.15     2330.31     57.49 o
   1   2   9     3236.34     3658.37     76.10 o
   2   2   9     1068.09     1053.67     39.59 o
   3   2   9     5938.76     5813.70    162.37 o
   4   2   9     2051.74     2039.23     67.43 o
   5   2   9     9693.08    10545.49    262.15 o
   6   2   9     2585.65     2705.55    119.67 o
   7   2   9       15.29      -60.96     60.96 o
   8   2   9      273.55      273.68     60.71 o
   9   2   9     2814.26     2675.52    159.76 o
  10   2   9      549.47      481.29     74.25 o
  11   2   9     1539.26     1420.24    178.22 o
 -13   3   9      437.55      328.28    105.69 o
 -12   3   9      195.61      160.63     29.79 o
 -11   3   9      556.51      617.74     83.29 o
 -10   3   9     1288.86     1482.20     90.48 o
  -9   3   9     2069.43     2121.70    105.26 o
  -8   3   9     3116.49     3130.68    126.55 o
  -7   3   9     2919.18     3095.99    128.72 o
  -6   3   9      672.86      798.05     66.47 o
  -5   3   9     5217.97     5854.94    188.45 o
  -4   3   9     6883.00     7335.16    239.96 o
  -3   3   9     8310.91     8899.59    354.29 o
  -2   3   9      180.92      206.58     17.48 o
  -1   3   9       72.07       74.21     10.78 o
   0   3   9     1155.39     1214.04     54.32 o
   1   3   9     4638.34     4634.83    100.67 o
   2   3   9    16043.14    16356.94    299.20 o
   3   3   9     5806.81     5767.18    123.16 o
   4   3   9     1600.06     1670.96     65.25 o
   5   3   9      118.36      103.15     37.59 o
   6   3   9     2030.96     1915.74    129.43 o
   7   3   9     3521.71     3594.02    160.55 o
   8   3   9     5056.90     5382.29    237.76 o
   9   3   9      725.44      649.75     51.87 o
  10   3   9      145.56       97.47     41.63 o
 -12   4   9     1877.60     1777.57    121.57 o
 -11   4   9      769.32      666.82     53.52 o
 -10   4   9      179.39      204.78     53.69 o
  -9   4   9      278.96      311.73     41.89 o
  -8   4   9     2320.59     2271.68    101.21 o
  -7   4   9     1549.52     1579.48    107.35 o
  -6   4   9     5435.63     5739.61    300.60 o
  -5   4   9      822.71      991.94     70.35 o
  -4   4   9      364.96      398.95     40.88 o
  -3   4   9       18.47       11.01     23.23 o
  -2   4   9    12303.29    12522.22    285.77 o
  -1   4   9     2816.35     2800.13     50.87 o
   0   4   9    11518.25    12118.01    227.80 o
   1   4   9     1118.50     1120.22     38.40 o
   2   4   9      470.59      483.57     33.39 o
   3   4   9     5975.05     6380.43    136.60 o
   4   4   9    12988.11    13413.53    310.12 o
   5   4   9      185.65      195.08     36.23 o
   6   4   9     5044.73     4899.49    188.41 o
   7   4   9      111.63      196.53     50.35 o
   8   4   9       95.22       87.23     58.05 o
   9   4   9     1688.05     1667.61    116.34 o
  10   4   9     1969.61     1730.02    115.01 o
 -12   5   9      255.93      290.82     88.51 o
 -11   5   9      510.16      459.73     57.40 o
 -10   5   9      189.95      126.00     30.58 o
  -9   5   9     3214.77     3550.37    154.84 o
  -8   5   9      760.39      770.80     74.52 o
  -7   5   9      353.31      261.88     49.01 o
  -6   5   9      435.57      486.67     77.30 o
  -5   5   9     1905.85     2039.45     92.47 o
  -4   5   9     1700.51     1677.14     71.32 o
  -3   5   9    16482.04    17442.39    373.09 o
  -2   5   9      763.56      840.80     46.57 o
  -1   5   9      475.26      480.80     19.63 o
   0   5   9     1182.22     1184.04     41.02 o
   1   5   9     7865.25     8374.04    200.37 o
   2   5   9     3965.28     3978.72    112.70 o
   3   5   9     8689.09     9066.93    258.54 o
   4   5   9      682.84      687.00     56.62 o
   5   5   9      176.25      120.13     29.79 o
   6   5   9       95.07       60.48     42.59 o
   7   5   9     2601.64     2629.94    140.54 o
   8   5   9      566.90      459.63     47.91 o
   9   5   9     1625.16     1569.92     88.76 o
  10   5   9      135.47      107.80     47.83 o
 -12   6   9     1543.62     1567.92    193.96 o
 -11   6   9      105.08      146.34     38.20 o
 -10   6   9      814.00      933.20     58.37 o
  -9   6   9      486.42      469.79     41.00 o
  -8   6   9     2854.82     3086.42    119.05 o
  -7   6   9       44.57        9.03     41.84 o
  -6   6   9     5583.79     5950.67    219.73 o
  -5   6   9      160.65      152.50     35.69 o
  -4   6   9     1072.03     1137.63     55.05 o
  -3   6   9      161.58      193.45     34.03 o
  -2   6   9    11359.99    12638.09    254.77 o
  -1   6   9       39.29       33.55     31.21 o
   0   6   9     6070.39     6142.27    131.76 o
   1   6   9     1154.06     1157.35     63.49 o
   2   6   9       64.10       34.13     29.48 o
   3   6   9      127.76      136.14     31.48 o
   4   6   9    18717.01    19885.56    391.04 o
   5   6   9      727.38      697.35     60.28 o
   6   6   9     3798.11     3584.86    132.49 o
   7   6   9       27.68       45.99     38.16 o
   8   6   9      484.54      366.72     47.91 o
   9   6   9       36.14       26.26     29.88 o
 -11   7   9      535.32      491.88     55.11 o
 -10   7   9       92.49      101.42     35.52 o
  -9   7   9     3565.01     3808.12    137.80 o
  -8   7   9      235.21      262.58     33.96 o
  -7   7   9      548.65      474.58     41.44 o
  -6   7   9      318.10      305.24     45.72 o
  -5   7   9     5223.68     5494.16    175.06 o
  -4   7   9     1319.39     1239.00     57.09 o
  -3   7   9    11369.61    12259.92    301.82 o
  -2   7   9      500.60      555.49     27.81 o
  -1   7   9      123.22       86.26     15.26 o
   0   7   9      175.19      176.84     14.13 o
   1   7   9     5368.32     5676.87    234.49 o
   2   7   9     1266.46     1344.59     62.38 o
   3   7   9    12145.59    12728.60    363.51 o
   4   7   9      315.93      242.50     29.88 o
   5   7   9       19.25       49.25     34.41 o
   6   7   9       73.89       57.07     53.89 o
   7   7   9     3243.52     3438.81    121.76 o
   8   7   9      603.55      548.52     55.25 o
   9   7   9      492.07      385.12     59.20 o
 -10   8   9      339.89      403.33     46.84 o
  -9   8   9      410.84      436.89     41.97 o
  -8   8   9     1407.40     1456.11     70.24 o
  -7   8   9      781.91      755.97     60.74 o
  -6   8   9     4151.32     4272.02    284.51 o
  -5   8   9     1425.02     1441.17     89.65 o
  -4   8   9      890.75      976.09     56.70 o
  -3   8   9      735.65      793.28     50.15 o
  -2   8   9     6636.84     7043.22    147.79 o
  -1   8   9      953.90      917.14     33.66 o
   0   8   9     4747.08     5056.91     99.36 o
   1   8   9      181.29      197.68     32.27 o
   2   8   9       31.67       -9.98     23.79 o
   3   8   9      279.46      338.16     36.53 o
   4   8   9     6237.87     6373.38    147.39 o
   5   8   9      650.29      571.63     35.68 o
   6   8   9     3426.77     3538.44    102.69 o
   7   8   9       70.12       84.14     32.96 o
   8   8   9      598.27      538.95     52.31 o
 -10   9   9      496.79      394.01     57.15 o
  -9   9   9     1944.23     1827.90    147.93 o
  -8   9   9      668.54      622.43     51.88 o
  -7   9   9      351.96      412.36     41.77 o
  -6   9   9      271.80      193.89     37.37 o
  -5   9   9     1976.52     1955.10     77.31 o
  -4   9   9     3663.32     3827.46    119.09 o
  -3   9   9     4961.03     5106.30    142.96 o
  -2   9   9     1500.34     1448.18     43.03 o
  -1   9   9      190.84      188.94     23.68 o
   0   9   9     1864.10     1766.15     56.11 o
   1   9   9     4411.98     4617.68    114.59 o
   2   9   9     2564.13     2504.67     88.80 o
   3   9   9     1617.35     1593.69     72.34 o
   4   9   9      457.19      473.01     42.31 o
   5   9   9      159.56      173.67     31.76 o
   6   9   9      606.79      524.05     38.98 o
   7   9   9     1640.81     1533.37     75.28 o
  -9  10   9      331.68      297.45     45.20 o
  -8  10   9      395.78      400.01     66.98 o
  -7  10   9     1970.22     1894.55     87.99 o
  -6  10   9     1875.68     1894.83    103.27 o
  -5  10   9     1702.68     1631.54     72.45 o
  -4  10   9      623.67      680.61     34.65 o
  -3  10   9      721.37      707.43     34.49 o
  -2  10   9     2417.65     2566.31     94.05 o
  -1  10   9     3056.70     3369.57     79.35 o
   0  10   9     2289.24     2336.70     77.12 o
   1  10   9     1296.66     1222.90     50.55 o
   2  10   9       16.07       72.95     44.80 o
   3  10   9     1191.55     1119.03     63.30 o
   4  10   9     1444.90     1391.67     75.47 o
   5  10   9     2345.61     2145.82     99.42 o
   6  10   9     1050.36      831.91     52.63 o
  -7  11   9      232.38      167.43     41.69 o
  -6  11   9      149.36       79.28     34.81 o
  -5  11   9      508.08      419.63     38.05 o
  -4  11   9     4858.67     5273.21    147.45 o
  -3  11   9     1531.10     1475.81     50.33 o
  -2  11   9     1842.86     1782.04     60.51 o
  -1  11   9       93.68       51.98     14.81 o
   0  11   9     1131.95     1117.13     52.11 o
   1  11   9      149.34      201.86     26.81 o
   2  11   9     4114.59     4040.59    152.89 o
   3  11   9      369.72      312.81     38.25 o
   4  11   9      352.13      290.58     43.99 o
   5  11   9        4.46       -2.10     42.54 o
  -6  12   9      245.26      218.54     33.94 o
  -5  12   9      525.41      471.35     36.10 o
  -4  12   9      340.66      332.45     35.30 o
  -3  12   9      709.24      654.09     43.34 o
  -2  12   9       75.54       44.07     18.36 o
  -1  12   9     3317.01     3535.07    142.85 o
   0  12   9       75.73       28.48     33.51 o
   1  12   9      520.40      402.52     39.92 o
   2  12   9       15.19      -34.01     45.91 o
   3  12   9     1235.65     1068.38     74.41 o
  -2  13   9     1391.60     1413.76     89.63 o
  -1  13   9       28.62      -24.70     63.34 o
   0  13   9      836.32      755.27    157.58 o
  -5 -12  10      169.92       88.98    106.88 o
  -4 -12  10      216.07      199.92     77.54 o
  -3 -12  10       94.38      -57.02    101.87 o
  -2 -12  10     2832.99     2588.55    216.15 o
  -1 -12  10       70.31       59.88    101.87 o
   0 -12  10     1067.43      762.01    139.81 o
   1 -12  10       28.31       47.24    106.17 o
   2 -12  10      782.53      739.11    125.73 o
  -7 -11  10      117.29       77.34     70.50 o
  -6 -11  10      299.26      235.73     59.47 o
  -5 -11  10     3078.30     2577.10    234.52 o
  -4 -11  10      781.80      660.14    104.49 o
  -3 -11  10     1309.03     1028.98    120.00 o
  -2 -11  10      138.23      291.31    102.11 o
  -1 -11  10      248.79      -32.93     93.05 o
   0 -11  10      241.96      140.04     95.43 o
   1 -11  10     4487.47     4321.56    337.34 o
   2 -11  10      635.15      429.91     90.66 o
   3 -11  10      729.04      665.39    115.71 o
   4 -11  10       41.19      -45.81     83.02 o
  -8 -10  10     1574.57     1610.04     90.19 o
  -7 -10  10     1207.48     1242.06    108.35 o
  -6 -10  10     1559.94     1371.71     71.55 o
  -5 -10  10      351.23      360.53     35.77 o
  -4 -10  10       45.12       61.25     16.04 o
  -3 -10  10      797.00      616.48    102.35 o
  -2 -10  10     3335.96     3141.80    219.97 o
  -1 -10  10     2999.04     2727.16    207.56 o
   0 -10  10     1572.76     1216.97    143.62 o
   1 -10  10       94.15       97.82     83.02 o
   2 -10  10      856.29      730.04    102.59 o
   3 -10  10     1923.35     1857.87    104.61 o
   4 -10  10     2743.35     2771.26    142.83 o
   5 -10  10     1159.24     1161.82     89.81 o
   6 -10  10      280.82      398.66     87.80 o
  -9  -9  10      747.48      699.38     60.65 o
  -8  -9  10      292.89      219.20     40.34 o
  -7  -9  10      378.98      398.69     36.30 o
  -6  -9  10     1885.69     2098.81     82.41 o
  -5  -9  10     1275.78     1349.28     79.10 o
  -4  -9  10     3549.23     3799.37    144.32 o
  -3  -9  10     1520.61     1567.24     75.45 o
  -2  -9  10      145.59      178.34     13.74 o
  -1  -9  10      772.34      752.08     50.98 o
   0  -9  10     4862.24     4819.12    351.31 o
   1  -9  10     2171.75     2208.03    212.45 o
   2  -9  10     2639.81     2476.34    207.32 o
   3  -9  10      469.78      414.62     44.49 o
   4  -9  10      161.75      133.26     36.11 o
   5  -9  10      639.55      572.33     94.23 o
   6  -9  10     1729.96     1705.78    111.08 o
   7  -9  10     1310.80     1324.63     83.12 o
 -10  -8  10      115.40       41.78     36.18 o
  -9  -8  10      300.20      259.65     41.14 o
  -8  -8  10      706.45      607.06    119.32 o
  -7  -8  10     5616.16     5799.32    176.92 o
  -6  -8  10     1247.99     1235.10     55.40 o
  -5  -8  10      206.83      157.19     36.82 o
  -4  -8  10       55.87      107.14     24.31 o
  -3  -8  10      916.70      931.85     54.58 o
  -2  -8  10     2341.00     2184.29    144.82 o
  -1  -8  10     8020.83     7934.18    991.76 o
   0  -8  10      251.96      260.61     30.10 o
   1  -8  10      237.93      243.23     45.33 o
   2  -8  10      314.08      306.98     35.55 o
   3  -8  10     6165.07     6016.98    398.54 o
   4  -8  10     1486.41     1479.75     77.39 o
   5  -8  10     4850.71     5126.61    201.03 o
   6  -8  10      154.64      150.00     22.79 o
   7  -8  10      256.73      281.31     47.15 o
   8  -8  10      368.63      334.12     55.63 o
 -11  -7  10      123.99      107.57     43.98 o
 -10  -7  10     1963.17     2102.31    104.14 o
  -9  -7  10      256.86      228.04     39.51 o
  -8  -7  10     1370.62     1412.51     77.82 o
  -7  -7  10      632.55      652.43     55.45 o
  -6  -7  10     6678.20     6913.75    179.65 o
  -5  -7  10      160.06      166.13     27.20 o
  -4  -7  10     6856.53     7225.71    166.14 o
  -3  -7  10      120.34      212.93     29.06 o
  -2  -7  10      301.58      357.92     30.82 o
  -1  -7  10      556.55      643.16    170.70 o
   0  -7  10     9248.04     9035.97   1174.27 o
   1  -7  10       78.68       53.35     30.32 o
   2  -7  10    13743.86    13696.80    833.82 o
   3  -7  10      112.83       66.76     41.39 o
   4  -7  10      521.97      432.38     47.54 o
   5  -7  10      339.69      286.33     52.34 o
   6  -7  10     4896.26     5212.26    142.86 o
   7  -7  10      159.69      199.26     34.36 o
   8  -7  10     1175.21     1237.61     66.83 o
 -11  -6  10      346.11      435.02     50.54 o
 -10  -6  10      293.60      354.07     41.55 o
  -9  -6  10      870.33      885.68     60.29 o
  -8  -6  10      116.03       57.72     26.66 o
  -7  -6  10     6120.87     6732.43    167.83 o
  -6  -6  10      357.78      324.02     34.62 o
  -5  -6  10      824.05      967.76     51.60 o
  -4  -6  10      544.72      538.99     59.97 o
  -3  -6  10     6858.67     7578.19    228.58 o
  -2  -6  10      108.50      139.46     26.50 o
  -1  -6  10     7008.51     8049.78    295.36 o
   0  -6  10      612.92      548.72     47.71 o
   1  -6  10      528.09      510.31     55.83 o
   2  -6  10      107.36      136.47     41.75 o
   3  -6  10     9639.76     9511.54    373.84 o
   4  -6  10      117.72      105.52     27.76 o
   5  -6  10     3200.97     3175.33     89.52 o
   6  -6  10       73.81       78.05     20.20 o
   7  -6  10      186.30      131.23     25.27 o
   8  -6  10      250.11      276.46     35.23 o
   9  -6  10     3743.71     3736.62    151.06 o
 -12  -5  10       59.79       24.67     41.35 o
 -11  -5  10       72.30       96.19     32.16 o
 -10  -5  10     3099.11     3166.50    125.77 o
  -9  -5  10      466.83      453.99     51.45 o
  -8  -5  10      335.89      346.77     39.36 o
  -7  -5  10      358.98      351.62     39.44 o
  -6  -5  10     1942.36     2178.72     92.40 o
  -5  -5  10      245.05      248.28     43.69 o
  -4  -5  10     9434.79     9777.98    283.14 o
  -3  -5  10     1946.01     1953.07     91.94 o
  -2  -5  10      445.13      484.56     41.45 o
  -1  -5  10      434.41      442.66     39.83 o
   0  -5  10    11158.56     9877.76   1766.41 o
   1  -5  10     1859.65     1482.15    327.81 o
   2  -5  10    31925.48    26454.93   8174.20 o
   3  -5  10     1085.41      601.69    249.43 o
   4  -5  10      295.69      374.64     47.42 o
   5  -5  10       23.16        6.56     25.54 o
   6  -5  10     3050.21     2964.36    191.41 o
   7  -5  10      504.62      434.34     29.23 o
   8  -5  10     3898.53     3812.55    108.69 o
   9  -5  10       64.13       36.13     17.37 o
 -12  -4  10      594.25      605.53     74.63 o
 -11  -4  10      382.96      370.67     41.27 o
 -10  -4  10      338.49      358.43     38.12 o
  -9  -4  10     1298.38     1422.98     66.03 o
  -8  -4  10     2382.98     2430.59     96.66 o
  -7  -4  10     4519.82     4844.49    212.61 o
  -6  -4  10     1876.58     1868.39     81.22 o
  -5  -4  10     1055.17      979.29     67.65 o
  -4  -4  10     1289.83     1416.60     70.22 o
  -3  -4  10    10125.66    10290.88    360.02 o
  -2  -4  10     3002.50     3082.90     96.04 o
  -1  -4  10     8456.07     8803.01    284.15 o
   0  -4  10      470.96      543.81     38.32 o
   1  -4  10      671.80      677.42     46.64 o
   2  -4  10     2860.43     2929.12     89.64 o
   3  -4  10     6416.41     6589.51    157.61 o
   4  -4  10     1863.17     1972.68     53.49 o
   5  -4  10     1251.02     1198.52     42.76 o
   6  -4  10       78.26       94.21     21.48 o
   7  -4  10       50.14       27.28     13.63 o
   8  -4  10      487.18      489.53     65.35 o
   9  -4  10     2597.86     2714.90    174.43 o
  10  -4  10     1077.24      997.54     91.67 o
 -12  -3  10      243.91      227.03     41.37 o
 -11  -3  10      463.84      411.78     42.13 o
 -10  -3  10      735.16      762.33     52.13 o
  -9  -3  10     3054.98     3312.09    177.68 o
  -8  -3  10     1012.42     1196.57     77.69 o
  -7  -3  10      609.93      560.55     38.82 o
  -6  -3  10     4129.75     4051.80    136.17 o
  -5  -3  10     2919.48     2986.00     90.81 o
  -4  -3  10     6634.72     6618.05    175.76 o
  -3  -3  10     1393.94     1446.24     56.22 o
  -2  -3  10      850.52      757.73     39.30 o
  -1  -3  10     3573.29     3614.05     85.67 o
   0  -3  10     7406.12     7739.26    177.61 o
   1  -3  10     6837.82     6970.76    195.57 o
   2  -3  10     8424.39     8077.29    227.13 o
   3  -3  10     3173.29     3096.55     88.37 o
   4  -3  10     1670.12     1706.87     58.14 o
   5  -3  10     3689.80     3778.07    132.03 o
   6  -3  10     5463.30     5517.85    160.78 o
   7  -3  10     3568.48     3849.16    138.62 o
   8  -3  10     1284.24     1280.73    112.96 o
   9  -3  10       61.76       69.79     22.59 o
  10  -3  10      181.16      187.50     28.90 o
 -13  -2  10      246.22      368.60     99.97 o
 -12  -2  10     1045.66     1041.94     69.16 o
 -11  -2  10      753.27      878.48     57.09 o
 -10  -2  10       54.83       36.01     40.94 o
  -9  -2  10      261.45      300.95     55.81 o
  -8  -2  10     3721.70     3977.22    134.47 o
  -7  -2  10      874.16      864.63     44.26 o
  -6  -2  10     7839.00     8050.66    206.75 o
  -5  -2  10     1348.97     1428.40     61.86 o
  -4  -2  10      409.60      466.53     40.35 o
  -3  -2  10     1427.31     1322.34     60.35 o
  -2  -2  10    11805.69    11946.19    255.07 o
  -1  -2  10     3640.90     3699.24     86.18 o
   0  -2  10     2749.75     2879.92     79.82 o
   1  -2  10      320.80      355.86     53.21 o
   2  -2  10      524.90      491.91     21.78 o
   3  -2  10     3850.15     3894.48     85.24 o
   4  -2  10    11012.24    11757.49    263.69 o
   5  -2  10     3086.24     3108.33     94.61 o
   6  -2  10      474.44      503.13     42.33 o
   7  -2  10      399.12      384.54     40.73 o
   8  -2  10     2526.38     2369.26    131.75 o
   9  -2  10      308.57      297.47     74.35 o
  10  -2  10     2476.14     2708.15    119.46 o
 -13  -1  10       88.54      194.44    114.51 o
 -12  -1  10      120.31      163.87     34.87 o
 -11  -1  10     3753.82     4000.42    192.16 o
 -10  -1  10      384.51      446.49     62.00 o
  -9  -1  10     4233.48     4327.38    198.41 o
  -8  -1  10      315.89      425.40     42.87 o
  -7  -1  10      116.93      218.62     54.04 o
  -6  -1  10     2234.19     2269.92     93.26 o
  -5  -1  10     8912.54     9281.57    220.45 o
  -4  -1  10     1311.60     1279.53     54.30 o
  -3  -1  10     8535.05     8541.07    212.11 o
  -2  -1  10     2124.76     2242.46     64.93 o
  -1  -1  10     1426.85     1435.02     43.06 o
   0  -1  10      962.76      936.31     55.81 o
   1  -1  10     8049.57     8350.26    191.65 o
   2  -1  10      491.46      461.74     24.17 o
   3  -1  10      815.06      920.54     34.26 o
   4  -1  10       56.05       40.95     30.01 o
   5  -1  10     4837.26     5036.03    142.67 o
   6  -1  10      257.82      219.14     32.14 o
   7  -1  10     6121.96     6660.80    207.20 o
   8  -1  10      244.58      188.87     35.41 o
   9  -1  10      108.74      115.28     57.93 o
  10  -1  10      131.40      111.85     31.24 o
 -13   0  10        1.53      -11.45     71.58 o
 -12   0  10      993.90     1003.29    123.70 o
 -11   0  10      705.29      920.86    144.34 o
 -10   0  10       27.76       34.52     59.04 o
  -9   0  10      504.85      569.02     42.51 o
  -8   0  10     2559.77     2610.24    118.80 o
  -7   0  10       60.69      102.58     40.49 o
  -6   0  10     4486.71     4790.49    131.51 o
  -5   0  10      768.45      885.30     57.29 o
  -4   0  10      111.98      126.10     35.12 o
  -3   0  10      213.02      196.57     31.07 o
  -2   0  10    16277.77    15651.46    339.94 o
  -1   0  10       81.18       64.04     16.68 o
   0   0  10     9372.71     9794.87    185.94 o
   1   0  10      133.35      143.84     24.18 o
   2   0  10     6030.38     6731.30    134.65 o
   3   0  10       10.51       -6.11     19.29 o
   4   0  10     9843.71    10290.45    240.28 o
   5   0  10       17.16       38.94     36.42 o
   6   0  10     1720.69     1872.34     97.79 o
   7   0  10        0.84       -2.75     35.06 o
   8   0  10     4641.76     4615.62    214.93 o
   9   0  10       13.70      -13.51     56.94 o
  10   0  10     4335.41     4362.84    415.60 o
 -13   1  10       81.06        8.59     85.89 o
 -12   1  10      123.99       78.89     54.82 o
 -11   1  10     3699.29     3981.56    337.34 o
 -10   1  10      382.89      417.32     58.98 o
  -9   1  10     4288.74     4339.60    164.17 o
  -8   1  10      311.70      372.59     55.20 o
  -7   1  10      118.42      168.68     90.18 o
  -6   1  10     2164.44     2340.49    103.04 o
  -5   1  10     8899.32     9008.55    219.83 o
  -4   1  10     1294.68     1398.07     50.50 o
  -3   1  10     8574.19     8662.04    208.28 o
  -2   1  10     2233.80     2339.45     60.23 o
  -1   1  10     1489.36     1521.51     42.69 o
   0   1  10      958.23      887.12     34.51 o
   1   1  10     8003.19     8397.54    171.13 o
   2   1  10      514.59      482.14     30.68 o
   3   1  10      789.85      857.64     38.00 o
   4   1  10       52.99       97.55     29.26 o
   5   1  10     4762.68     5095.64    149.53 o
   6   1  10      245.67      274.18     36.94 o
   7   1  10     6140.83     6585.59    213.20 o
   8   1  10      252.06      225.35     56.24 o
   9   1  10      110.85       64.11     89.83 o
  10   1  10      121.08       91.85    100.44 o
 -13   2  10      253.35       88.75     83.02 o
 -12   2  10     1052.30     1275.54    119.60 o
 -11   2  10      769.78      744.84     81.39 o
 -10   2  10       48.72       94.58     39.91 o
  -9   2  10      253.95      245.71     42.41 o
  -8   2  10     3752.44     3868.81    137.54 o
  -7   2  10      914.16      878.38     76.32 o
  -6   2  10     7902.47     8449.49    255.90 o
  -5   2  10     1187.36     1250.17     74.70 o
  -4   2  10      335.54      340.68     29.55 o
  -3   2  10     1255.33     1191.23     40.80 o
  -2   2  10    11903.42    12004.24    225.60 o
  -1   2  10     3730.59     3890.88     76.39 o
   0   2  10     2770.69     2861.79     67.99 o
   1   2  10      328.06      375.95     35.81 o
   2   2  10      519.15      495.69     45.30 o
   3   2  10     3804.35     3921.34     89.34 o
   4   2  10    10994.04    11718.81    320.58 o
   5   2  10     3059.89     3025.69    101.19 o
   6   2  10      443.66      416.28     42.40 o
   7   2  10      423.41      440.62     76.49 o
   8   2  10     2570.85     2609.41    150.16 o
   9   2  10      298.42      210.39     64.44 o
  10   2  10     2466.82     2741.13    249.43 o
 -12   3  10      249.83      145.57     40.08 o
 -11   3  10      437.36      436.35     56.18 o
 -10   3  10      712.67      731.25     78.83 o
  -9   3  10     3024.28     3496.00    141.28 o
  -8   3  10      992.29     1086.99     64.92 o
  -7   3  10      654.24      613.58     56.79 o
  -6   3  10     4220.21     4260.06    163.16 o
  -5   3  10     2906.42     2969.99    120.11 o
  -4   3  10     6842.06     6983.12    293.68 o
  -3   3  10     1532.28     1605.27     64.19 o
  -2   3  10      890.06      785.20     29.98 o
  -1   3  10     3717.27     3851.66     93.09 o
   0   3  10     7449.38     7718.74    157.84 o
   1   3  10     6703.39     6973.64    145.81 o
   2   3  10     8493.02     8502.23    202.61 o
   3   3  10     3235.89     3144.09     91.63 o
   4   3  10     1657.97     1764.16     69.82 o
   5   3  10     3665.29     3739.11    120.51 o
   6   3  10     5478.66     5662.86    171.60 o
   7   3  10     3535.14     3531.35    137.54 o
   8   3  10     1243.10      987.09     85.28 o
   9   3  10       39.06      -35.73     45.17 o
  10   3  10      151.62       69.55     81.95 o
 -12   4  10      569.54      436.83    120.00 o
 -11   4  10      383.98      271.65     35.87 o
 -10   4  10      338.89      286.99     47.05 o
  -9   4  10     1251.89     1176.32     85.94 o
  -8   4  10     2437.24     2281.84     99.09 o
  -7   4  10     4536.34     4813.05    189.51 o
  -6   4  10     1872.79     1770.55     98.25 o
  -5   4  10     1088.11     1048.96     64.61 o
  -4   4  10     1153.10     1245.69     56.23 o
  -3   4  10    10032.89    10626.59    250.08 o
  -2   4  10     2901.34     3029.60     94.53 o
  -1   4  10     8423.47     8664.33    222.45 o
   0   4  10      482.25      508.87     29.19 o
   1   4  10      635.03      723.07     79.28 o
   2   4  10     2908.32     2813.66     84.31 o
   3   4  10     6402.01     6540.07    140.72 o
   4   4  10     1850.02     1978.91     63.84 o
   5   4  10     1263.52     1280.18     61.42 o
   6   4  10       70.53       47.66     41.38 o
   7   4  10       46.30       -1.68     37.61 o
   8   4  10      480.50      525.52     71.52 o
   9   4  10     2564.54     2785.94    138.66 o
  10   4  10     1098.97      992.47    151.98 o
 -12   5  10       65.98       45.57    102.59 o
 -11   5  10       80.05       35.23     35.67 o
 -10   5  10     3119.58     3242.10    153.52 o
  -9   5  10      432.85      526.48     53.56 o
  -8   5  10      341.42      365.10     46.37 o
  -7   5  10      325.52      407.54     64.88 o
  -6   5  10     2034.97     2020.25    101.17 o
  -5   5  10      257.08      277.97     36.47 o
  -4   5  10     9269.35     9946.46    250.59 o
  -3   5  10     1886.67     1833.68     69.46 o
  -2   5  10      473.81      461.62     35.00 o
  -1   5  10      441.88      475.15     32.81 o
   0   5  10    11142.25    11677.72    234.19 o
   1   5  10     1904.95     1890.02     73.79 o
   2   5  10    32130.83    35433.16    738.68 o
   3   5  10     1111.88     1087.78     46.57 o
   4   5  10      295.76      325.28     30.80 o
   5   5  10       36.68       -7.59     45.62 o
   6   5  10     3008.97     3042.80    120.00 o
   7   5  10      476.33      406.27     77.27 o
   8   5  10     3920.83     4058.73    148.89 o
   9   5  10       55.35      118.18     73.24 o
 -11   6  10      354.30      254.06     40.26 o
 -10   6  10      289.61      292.24     40.94 o
  -9   6  10      897.49      926.12     63.23 o
  -8   6  10      109.22      103.28     37.62 o
  -7   6  10     6106.39     6726.54    275.18 o
  -6   6  10      391.64      524.63     62.15 o
  -5   6  10      849.73      849.73     53.58 o
  -4   6  10      593.41      627.62     46.78 o
  -3   6  10     7060.90     7650.96    205.48 o
  -2   6  10      100.27      134.84     22.37 o
  -1   6  10     6748.02     7469.79    135.79 o
   0   6  10      649.17      518.67     28.68 o
   1   6  10      541.80      482.98     41.91 o
   2   6  10      100.29      102.72     34.58 o
   3   6  10     9873.06    10040.19    254.63 o
   4   6  10      117.21       77.05     30.58 o
   5   6  10     3103.74     3173.18    102.57 o
   6   6  10       64.51       65.03     36.07 o
   7   6  10      182.93       97.95     34.98 o
   8   6  10      242.72      213.17     45.59 o
   9   6  10     3729.96     3816.44    174.10 o
 -11   7  10      120.04       58.62     37.35 o
 -10   7  10     1947.73     1995.42    110.78 o
  -9   7  10      279.12      260.27     41.69 o
  -8   7  10     1404.73     1224.01     63.89 o
  -7   7  10      591.75      576.48     55.93 o
  -6   7  10     6668.46     6997.81    260.61 o
  -5   7  10      148.67       62.33     39.44 o
  -4   7  10     6668.36     7348.58    235.90 o
  -3   7  10      110.41      153.44     27.81 o
  -2   7  10      295.12      362.67     23.48 o
  -1   7  10      542.17      523.84     23.21 o
   0   7  10     9273.48    10005.26    216.29 o
   1   7  10       51.41       61.26     67.94 o
   2   7  10    13718.39    15033.01    379.19 o
   3   7  10      123.87       13.15     51.39 o
   4   7  10      517.12      450.63     36.85 o
   5   7  10      363.35      409.38     50.24 o
   6   7  10     4952.93     4971.80    143.07 o
   7   7  10      157.70      109.79     41.76 o
   8   7  10     1223.28     1179.05     72.67 o
 -10   8  10      114.04      175.91     50.31 o
  -9   8  10      268.21      266.69     39.07 o
  -8   8  10      733.14      556.44     47.48 o
  -7   8  10     5672.16     5985.30    318.52 o
  -6   8  10     1239.33     1109.44     78.61 o
  -5   8  10      176.99      146.75     33.75 o
  -4   8  10       84.50       59.60     32.93 o
  -3   8  10      785.51      894.37     40.51 o
  -2   8  10     2346.71     2322.67     77.24 o
  -1   8  10     8084.16     8784.60    168.55 o
   0   8  10      199.38      210.96     25.40 o
   1   8  10      239.03      257.03     35.97 o
   2   8  10      320.27      362.53     68.13 o
   3   8  10     6258.64     6590.80    189.06 o
   4   8  10     1519.69     1474.86     82.89 o
   5   8  10     4820.19     5091.75    146.79 o
   6   8  10      154.78      181.34     29.80 o
   7   8  10      244.33      219.44     32.84 o
   8   8  10      346.76      283.90     50.44 o
  -9   9  10      775.72      755.01     87.68 o
  -8   9  10      334.37      274.42     42.19 o
  -7   9  10      388.94      401.71     60.04 o
  -6   9  10     1919.30     1971.19     81.85 o
  -5   9  10     1241.66     1235.99     61.12 o
  -4   9  10     3577.21     3541.09    113.05 o
  -3   9  10     1534.93     1520.93     48.97 o
  -2   9  10      150.92      130.43     19.39 o
  -1   9  10      752.11      673.27     32.92 o
   0   9  10     4831.60     5118.55    121.10 o
   1   9  10     2194.74     2197.09     79.99 o
   2   9  10     2637.29     2827.55    113.76 o
   3   9  10      495.22      447.81     44.80 o
   4   9  10      165.71      132.07     37.73 o
   5   9  10      662.12      587.03     48.87 o
   6   9  10     1704.86     1561.39     72.60 o
   7   9  10     1285.19     1049.82     58.22 o
  -8  10  10     1582.70     1458.60     76.79 o
  -7  10  10     1228.26     1076.36     76.04 o
  -6  10  10     1530.90     1366.92    122.59 o
  -5  10  10      331.43      331.60     43.39 o
  -4  10  10       63.67       85.44     23.07 o
  -3  10  10      800.83      795.53     35.87 o
  -2  10  10     3301.21     3660.93    146.64 o
  -1  10  10     3012.49     3211.57     76.61 o
   0  10  10     1566.16     1526.98     61.18 o
   1  10  10       86.26      101.60     29.78 o
   2  10  10      847.51      773.70     57.16 o
   3  10  10     1904.03     1644.01     84.19 o
   4  10  10     2790.51     2732.45    121.14 o
   5  10  10     1169.78     1018.78     68.71 o
   6  10  10      274.54      173.50     46.06 o
  -7  11  10      116.77      108.84     36.12 o
  -6  11  10      303.98      282.67     55.34 o
  -5  11  10     3059.95     2977.71     93.82 o
  -4  11  10      797.14      773.42     55.88 o
  -3  11  10     1301.55     1170.49     48.52 o
  -2  11  10      136.92       98.88     28.40 o
  -1  11  10      253.22      203.23     29.75 o
   0  11  10      209.92      197.49     36.20 o
   1  11  10     4440.56     4543.00    169.61 o
   2  11  10      664.11      489.76     84.37 o
   3  11  10      706.95      684.68     59.64 o
   4  11  10       43.23       12.33     35.30 o
  -5  12  10      172.77      168.53     32.78 o
  -4  12  10      216.29      185.93     36.66 o
  -3  12  10      112.61        2.06     33.35 o
  -2  12  10     2865.92     2965.90    120.21 o
  -1  12  10       61.47       23.38     26.69 o
   0  12  10     1139.01     1019.60     80.29 o
   1  12  10       29.80      106.57     86.05 o
   2  12  10      784.11      567.37     63.82 o
  -4 -12  11      147.78      270.30     87.08 o
  -3 -12  11     3559.65     2912.05    265.78 o
  -2 -12  11       32.12       24.09    102.83 o
  -1 -12  11     1365.52      988.66    153.88 o
   0 -12  11        2.58      -98.77     98.77 o
   1 -12  11      286.31      234.52     94.96 o
  -6 -11  11     2173.98     2118.86    277.46 o
  -5 -11  11      659.59      540.38    107.60 o
  -4 -11  11     1660.17     1570.07    159.37 o
  -3 -11  11      182.82      260.04     81.60 o
  -2 -11  11      239.89       90.90    102.83 o
  -1 -11  11      576.55      232.61     99.73 o
   0 -11  11     2852.69     2594.51    234.29 o
   1 -11  11      329.64      220.20     83.26 o
   2 -11  11     1756.50     1690.55    197.06 o
   3 -11  11       28.45       78.49     66.80 o
  -8 -10  11      430.14      394.84     47.32 o
  -7 -10  11     1832.16     1742.23    169.50 o
  -6 -10  11      630.64      575.21     44.95 o
  -5 -10  11       62.29       79.23     18.06 o
  -4 -10  11      414.44      464.65     50.62 o
  -3 -10  11     1532.14     1382.31    148.63 o
  -2 -10  11     1950.49     1430.74    151.98 o
  -1 -10  11     2323.76     1928.17    178.93 o
   0 -10  11       83.83      135.51     93.52 o
   1 -10  11     1088.71      752.23    110.46 o
   2 -10  11     1580.55     1343.58     83.11 o
   3 -10  11     3092.68     3078.65    194.91 o
   4 -10  11     1562.34     1342.34    137.30 o
   5 -10  11      334.39      290.34     85.41 o
  -9  -9  11      323.36      264.73     47.85 o
  -8  -9  11       37.13       57.34     34.92 o
  -7  -9  11      825.57      760.37     55.93 o
  -6  -9  11     1062.38     1055.66     55.26 o
  -5  -9  11     2724.52     2733.06    175.90 o
  -4  -9  11     1297.78     1360.71     95.54 o
  -3  -9  11      438.34      536.33     46.73 o
  -2  -9  11      156.52      153.77     19.77 o
  -1  -9  11     4297.27     4084.99    483.95 o
   0  -9  11     2998.91     2753.98    347.84 o
   1  -9  11     4035.27     4151.27    192.65 o
   2  -9  11      534.91      498.32     43.03 o
   3  -9  11       29.83       14.27     30.79 o
   4  -9  11      242.13      194.29     46.18 o
   5  -9  11     1683.49     1638.30    103.26 o
   6  -9  11     1356.44     1244.58    102.45 o
 -10  -8  11      217.09      122.14     41.34 o
  -9  -8  11      236.20      166.03     39.60 o
  -8  -8  11     2824.25     2980.14    145.25 o
  -7  -8  11      859.48      816.26     52.29 o
  -6  -8  11      878.46      916.06     63.44 o
  -5  -8  11      440.28      419.27     43.11 o
  -4  -8  11     1317.87     1445.48     63.65 o
  -3  -8  11     1177.65     1119.92     52.18 o
  -2  -8  11     7809.20     8072.26   1191.80 o
  -1  -8  11      108.63      103.10     27.34 o
   0  -8  11      350.68      310.88     53.92 o
   1  -8  11      332.74      277.35     38.77 o
   2  -8  11     2949.99     3092.61    125.98 o
   3  -8  11     1235.34     1166.42     75.82 o
   4  -8  11     5063.38     5421.48    535.13 o
   5  -8  11      781.46      852.37    192.53 o
   6  -8  11      189.00      201.55     40.89 o
   7  -8  11      496.02      582.07     63.27 o
 -10  -7  11      289.25      283.55     49.90 o
  -9  -7  11      854.38      841.07     54.32 o
  -8  -7  11      353.62      447.23     49.97 o
  -7  -7  11     1342.26     1250.55     64.09 o
  -6  -7  11        8.29      -19.39     26.28 o
  -5  -7  11     5490.03     5908.70    178.20 o
  -4  -7  11      134.81      160.32     26.18 o
  -3  -7  11      442.17      506.63     42.13 o
  -2  -7  11      101.40       66.53     26.92 o
  -1  -7  11     8583.07     9344.53    378.62 o
   0  -7  11      783.90      788.97     64.18 o
   1  -7  11     8758.90     9426.36    392.94 o
   2  -7  11      224.33      213.77     40.08 o
   3  -7  11      658.21      666.50    110.34 o
   4  -7  11      276.80      265.02     52.01 o
   5  -7  11     6561.18     6987.12    231.74 o
   6  -7  11       38.08       38.86     52.62 o
   7  -7  11     2767.65     2895.15    111.37 o
   8  -7  11       36.04       23.09     42.12 o
 -11  -6  11      243.07      269.66     47.82 o
 -10  -6  11      499.15      380.18     42.92 o
  -9  -6  11      119.38      103.39     31.38 o
  -8  -6  11     4384.56     4713.65    154.78 o
  -7  -6  11      266.37      284.17     40.94 o
  -6  -6  11     1301.90     1326.89    134.81 o
  -5  -6  11      496.25      535.80     41.95 o
  -4  -6  11     3733.57     4045.67    157.66 o
  -3  -6  11      354.19      306.79     33.28 o
  -2  -6  11     8653.73     9473.92    248.51 o
  -1  -6  11      559.52      654.89     64.65 o
   0  -6  11     1239.32     1089.58     72.76 o
   1  -6  11       61.70       89.22     44.61 o
   2  -6  11     3615.27     3704.60    192.29 o
   3  -6  11        1.95       41.75     33.40 o
   4  -6  11     3967.14     4054.60    217.58 o
   5  -6  11       79.10       98.60     35.72 o
   6  -6  11      129.02      118.55     20.74 o
   7  -6  11       30.36      -11.06     21.72 o
   8  -6  11     4643.27     4738.87    174.39 o
 -12  -5  11      181.40       93.54     47.51 o
 -11  -5  11     1733.45     1675.82    107.59 o
 -10  -5  11      380.77      352.30     42.95 o
  -9  -5  11      395.75      360.10     40.05 o
  -8  -5  11      606.08      676.03    107.27 o
  -7  -5  11     2048.77     2181.70     88.27 o
  -6  -5  11      273.62      260.26     48.58 o
  -5  -5  11     6187.77     6528.81    223.79 o
  -4  -5  11     1238.88     1247.32     72.26 o
  -3  -5  11     1116.80     1131.70     77.46 o
  -2  -5  11      177.28      232.52     31.48 o
  -1  -5  11    11544.29    10534.65    694.00 o
   0  -5  11      949.55      962.81    104.14 o
   1  -5  11    24976.99    23033.49   3410.09 o
   2  -5  11      626.75      539.45     83.86 o
   3  -5  11        4.62       10.61     21.83 o
   4  -5  11       26.97       39.32     59.28 o
   5  -5  11     4620.84     4549.03    117.63 o
   6  -5  11      403.93      398.38     23.81 o
   7  -5  11     5256.57     5360.15    120.00 o
   8  -5  11      184.51      184.06     28.33 o
   9  -5  11      184.28      225.20     46.89 o
 -12  -4  11      483.01      400.80     60.73 o
 -11  -4  11      137.98      155.38     48.83 o
 -10  -4  11      342.77      330.07     38.68 o
  -9  -4  11     1545.37     1535.55     85.24 o
  -8  -4  11     3608.00     3793.01    147.86 o
  -7  -4  11     2827.71     2811.46    138.03 o
  -6  -4  11     1740.73     1792.86     91.62 o
  -5  -4  11      229.01      249.34     51.62 o
  -4  -4  11     2774.03     2951.62     91.42 o
  -3  -4  11     2363.43     2121.20     79.46 o
  -2  -4  11     8885.84     8974.14    179.62 o
  -1  -4  11     1675.21     1648.08     91.54 o
   0  -4  11      125.82      139.83     23.53 o
   1  -4  11      344.10      271.78     39.84 o
   2  -4  11     2397.23     2451.88     83.27 o
   3  -4  11     1752.21     1653.55     68.63 o
   4  -4  11     2484.32     2677.74     84.42 o
   5  -4  11      335.39      341.16     30.48 o
   6  -4  11      183.33      225.27     22.39 o
   7  -4  11     1175.53     1155.01     52.59 o
   8  -4  11     3125.89     2778.54    212.99 o
   9  -4  11     1440.47     1252.46    100.06 o
 -12  -3  11      704.35      599.44     63.11 o
 -11  -3  11      498.18      505.60     73.91 o
 -10  -3  11     1244.62     1320.19     88.80 o
  -9  -3  11      551.00      478.69     49.59 o
  -8  -3  11      390.06      389.94     40.09 o
  -7  -3  11     1252.39     1272.65     83.23 o
  -6  -3  11     1894.50     1918.10     95.94 o
  -5  -3  11     4595.76     4906.67    135.67 o
  -4  -3  11     2745.58     2784.03    111.38 o
  -3  -3  11      805.70      811.26     60.70 o
  -2  -3  11      802.45      852.84     38.92 o
  -1  -3  11     7676.69     7901.79    164.55 o
   0  -3  11     8299.15     8336.28    190.87 o
   1  -3  11     8338.09     8404.37    232.97 o
   2  -3  11     5825.48     5893.28    172.86 o
   3  -3  11      881.17      843.62     43.62 o
   4  -3  11     1735.90     1764.51     53.71 o
   5  -3  11     3576.38     3579.58    149.70 o
   6  -3  11     3066.66     3035.75    106.21 o
   7  -3  11     2930.03     3054.63    115.76 o
   8  -3  11      266.88      252.85     54.98 o
   9  -3  11       45.32       47.87     29.62 o
 -12  -2  11      345.12      361.98     49.06 o
 -11  -2  11      247.24      209.09     43.12 o
 -10  -2  11      402.39      371.43     48.37 o
  -9  -2  11     1830.75     1994.83     96.49 o
  -8  -2  11     2365.04     2380.96     95.42 o
  -7  -2  11     9193.68     9723.57    284.83 o
  -6  -2  11      219.70      252.71     34.44 o
  -5  -2  11       65.57       51.53     41.50 o
  -4  -2  11     3563.75     3499.05    102.18 o
  -3  -2  11     5925.40     6189.68    186.54 o
  -2  -2  11     6876.23     6681.58    161.72 o
  -1  -2  11     3166.68     3226.58     76.33 o
   0  -2  11      253.46      286.48     27.77 o
   1  -2  11      248.01      284.77     35.40 o
   2  -2  11     3303.78     3240.22    113.15 o
   3  -2  11     7839.34     8170.46    161.99 o
   4  -2  11     3073.75     3325.19    106.26 o
   5  -2  11     2270.33     2352.11    169.99 o
   6  -2  11       77.44       68.05     35.00 o
   7  -2  11     3108.88     3250.60    125.99 o
   8  -2  11      835.82      806.27     58.20 o
   9  -2  11     3663.73     3898.18    174.91 o
  10  -2  11      112.93        5.05     56.26 o
 -13  -1  11      170.65      143.14    131.69 o
 -12  -1  11     1677.34     1587.05    145.87 o
 -11  -1  11      297.78      235.57     47.58 o
 -10  -1  11     3002.25     3170.78    163.94 o
  -9  -1  11      470.77      446.70     75.48 o
  -8  -1  11      391.21      344.28     33.65 o
  -7  -1  11      148.67      171.04     34.19 o
  -6  -1  11     8139.94     8140.82    221.03 o
  -5  -1  11      581.71      636.89     59.29 o
  -4  -1  11     7061.60     7145.29    182.26 o
  -3  -1  11      216.95      262.41     33.01 o
  -2  -1  11      908.76      920.44     47.18 o
  -1  -1  11      100.40      116.23     28.90 o
   0  -1  11    14293.02    14696.03    305.11 o
   1  -1  11     1300.61     1196.20     54.76 o
   2  -1  11     3283.64     3405.86     93.41 o
   3  -1  11       46.55       67.52     18.87 o
   4  -1  11     2113.89     2152.57    132.74 o
   5  -1  11       83.83       15.23     34.37 o
   6  -1  11     6641.63     7247.02    206.08 o
   7  -1  11      380.47      367.67     42.67 o
   8  -1  11      620.35      667.89     90.17 o
   9  -1  11       54.81      166.99     46.52 o
  10  -1  11     1445.04     1253.25    122.79 o
 -13   0  11     1510.69     1587.00    203.51 o
 -12   0  11      311.30      348.61     59.52 o
 -11   0  11       56.58       33.11     46.01 o
 -10   0  11      301.10      293.64     64.15 o
  -9   0  11     1568.53     1635.82     83.82 o
  -8   0  11        2.50       -0.19     24.25 o
  -7   0  11     5887.63     6326.22    184.16 o
  -6   0  11      521.02      561.19     42.64 o
  -5   0  11      747.17      699.70     66.24 o
  -4   0  11      239.06      333.60     36.18 o
  -3   0  11     9605.50    10627.37    238.46 o
  -2   0  11       10.49       29.42     23.21 o
  -1   0  11     9642.16     9875.92    168.67 o
   0   0  11      877.44      859.43     48.52 o
   1   0  11     3145.63     3476.03     93.36 o
   2   0  11        1.37       26.20     21.12 o
   3   0  11    16054.39    17222.77    312.66 o
   4   0  11       29.15       13.05     27.33 o
   5   0  11     2140.79     2014.79     81.97 o
   6   0  11       54.28       30.91     28.82 o
   7   0  11      780.83      789.19    104.83 o
   8   0  11       13.01       40.38     39.77 o
   9   0  11     5586.19     6163.05    266.96 o
  10   0  11        8.42      -55.83     55.83 o
 -13   1  11      179.00      260.77    105.93 o
 -12   1  11     1704.90     1814.13    217.82 o
 -11   1  11      307.30      267.41     61.38 o
 -10   1  11     2951.55     3035.84    147.77 o
  -9   1  11      454.86      437.04     51.57 o
  -8   1  11      375.88      347.92     55.03 o
  -7   1  11      183.91      222.14     46.40 o
  -6   1  11     8284.90     8620.77    225.49 o
  -5   1  11      622.73      681.51     44.53 o
  -4   1  11     7093.83     7184.05    181.82 o
  -3   1  11      218.93      257.63     58.31 o
  -2   1  11      872.79      858.31     32.67 o
  -1   1  11      142.04      130.46     16.76 o
   0   1  11    14153.05    14426.13    261.45 o
   1   1  11     1286.74     1324.98     52.83 o
   2   1  11     3384.21     3446.70     97.42 o
   3   1  11       42.49       39.49     22.08 o
   4   1  11     2114.03     2171.00    112.85 o
   5   1  11       64.64       33.02     43.94 o
   6   1  11     6613.21     7112.43    218.85 o
   7   1  11      381.22      378.08     59.09 o
   8   1  11      631.90      595.61    109.62 o
   9   1  11       51.97      150.37     49.71 o
  10   1  11     1431.44     1209.65    118.33 o
 -12   2  11      353.48      337.83     91.61 o
 -11   2  11      246.24      255.60     62.93 o
 -10   2  11      434.19      470.91     55.35 o
  -9   2  11     1861.63     2043.14     99.30 o
  -8   2  11     2313.60     2382.24    131.29 o
  -7   2  11     9057.16     9283.61    330.81 o
  -6   2  11      148.02      171.83     40.49 o
  -5   2  11       50.50       66.56     27.11 o
  -4   2  11     3567.67     3397.29     97.72 o
  -3   2  11     5912.68     6385.13    139.59 o
  -2   2  11     6886.10     6967.61    141.87 o
  -1   2  11     3003.42     3191.77     78.69 o
   0   2  11      272.98      269.09     22.95 o
   1   2  11      192.69      163.98     23.28 o
   2   2  11     3307.83     3524.60     97.80 o
   3   2  11     7903.43     8148.65    171.78 o
   4   2  11     3068.36     3310.21     89.01 o
   5   2  11     2295.23     2408.89    130.63 o
   6   2  11       83.76       59.54     30.53 o
   7   2  11     3143.66     3214.39    135.29 o
   8   2  11      857.75      832.29     65.49 o
   9   2  11     3661.72     3825.75    209.68 o
  10   2  11      113.21       55.11     50.95 o
 -12   3  11      706.02      523.20    122.86 o
 -11   3  11      516.06      395.00     82.27 o
 -10   3  11     1239.32     1338.89     90.12 o
  -9   3  11      516.18      507.82     54.44 o
  -8   3  11      367.44      344.19     99.97 o
  -7   3  11     1266.85     1320.01     84.88 o
  -6   3  11     1865.81     2127.73    113.02 o
  -5   3  11     4452.06     4776.71    178.51 o
  -4   3  11     2782.52     2833.03    122.62 o
  -3   3  11      803.80      915.87     35.64 o
  -2   3  11      732.24      743.94     44.08 o
  -1   3  11     7695.73     8132.32    168.07 o
   0   3  11     8276.18     8519.01    174.91 o
   1   3  11     8241.06     8683.37    206.13 o
   2   3  11     5730.35     5892.71    153.02 o
   3   3  11      886.64      856.41     40.51 o
   4   3  11     1724.92     1724.20     59.62 o
   5   3  11     3551.82     3574.54    122.18 o
   6   3  11     3088.15     3189.24    130.14 o
   7   3  11     3001.08     3028.61    129.58 o
   8   3  11      260.24      139.54     42.15 o
   9   3  11       49.62      -52.65     81.60 o
 -12   4  11      473.45      439.70    125.73 o
 -11   4  11      130.98       62.69     50.27 o
 -10   4  11      349.71      310.45     51.81 o
  -9   4  11     1584.32     1567.86     87.99 o
  -8   4  11     3575.36     3831.77    189.57 o
  -7   4  11     2819.14     2957.71    139.13 o
  -6   4  11     1779.59     1826.93     94.32 o
  -5   4  11      251.35      313.79     52.37 o
  -4   4  11     2759.73     2978.15     94.04 o
  -3   4  11     2450.77     2350.82     81.56 o
  -2   4  11     8988.52     9109.80    169.88 o
  -1   4  11     1736.82     1841.68     56.03 o
   0   4  11      142.90      123.76     26.51 o
   1   4  11      286.97      280.87     36.24 o
   2   4  11     2379.94     2457.66     85.15 o
   3   4  11     1782.73     1758.42     60.90 o
   4   4  11     2383.17     2493.53     78.04 o
   5   4  11      304.80      238.47     34.26 o
   6   4  11      175.23      153.38     51.46 o
   7   4  11     1174.74     1167.96     74.26 o
   8   4  11     3182.69     3050.88    161.73 o
   9   4  11     1442.62     1346.89     84.35 o
 -12   5  11      180.07       62.49     68.98 o
 -11   5  11     1725.32     1812.35     96.92 o
 -10   5  11      395.81      353.27     53.98 o
  -9   5  11      330.72      246.79     94.44 o
  -8   5  11      577.46      656.07     75.51 o
  -7   5  11     2045.95     2164.43    118.04 o
  -6   5  11      235.00      215.43     41.38 o
  -5   5  11     6240.85     6699.94    244.10 o
  -4   5  11     1209.16     1168.47     58.97 o
  -3   5  11     1085.44     1217.75     55.99 o
  -2   5  11      154.13      153.47     32.49 o
  -1   5  11    11533.65    11911.52    238.53 o
   0   5  11      921.36     1007.37     40.47 o
   1   5  11    24946.71    27437.76    606.23 o
   2   5  11      586.82      610.40     43.60 o
   3   5  11        5.61      -30.12     30.12 o
   4   5  11       35.15        4.09     25.43 o
   5   5  11     4761.98     4745.25    141.09 o
   6   5  11      422.62      403.17     44.42 o
   7   5  11     5290.33     5646.61    217.63 o
   8   5  11      180.01       65.02     53.79 o
   9   5  11      191.80      162.95     45.58 o
 -11   6  11      281.38      290.66     52.48 o
 -10   6  11      479.64      383.97     66.29 o
  -9   6  11      100.34      181.73     41.75 o
  -8   6  11     4440.46     4774.16    218.69 o
  -7   6  11      258.82      287.45     46.34 o
  -6   6  11     1280.10     1259.56     85.95 o
  -5   6  11      467.96      446.85     42.55 o
  -4   6  11     3582.16     3714.92    170.74 o
  -3   6  11      367.83      352.57     55.43 o
  -2   6  11     8745.02     9359.26    173.59 o
  -1   6  11      569.53      620.69     34.53 o
   0   6  11     1152.34     1051.77     76.65 o
   1   6  11       59.96       28.73     28.37 o
   2   6  11     3402.50     3471.06    112.50 o
   3   6  11        1.45      -26.90     34.65 o
   4   6  11     4002.37     4112.44    137.09 o
   5   6  11       72.49       11.01     32.06 o
   6   6  11      127.10      138.22     48.51 o
   7   6  11       30.64        2.27     46.79 o
   8   6  11     4632.55     4797.99    184.03 o
 -10   7  11      299.95      213.20     36.18 o
  -9   7  11      821.13      828.29     84.52 o
  -8   7  11      374.90      335.16     48.14 o
  -7   7  11     1339.53     1232.71    112.85 o
  -6   7  11       18.91        5.88     65.49 o
  -5   7  11     5635.65     5999.39    200.46 o
  -4   7  11      116.71      141.14     57.49 o
  -3   7  11      486.30      462.61     32.21 o
  -2   7  11      129.26       90.89     17.60 o
  -1   7  11     8687.89     9365.08    217.40 o
   0   7  11      814.54      779.29     76.45 o
   1   7  11     8797.89     9275.85    251.21 o
   2   7  11      194.28      181.09     38.44 o
   3   7  11      658.30      649.77     49.50 o
   4   7  11      270.95      291.55     43.02 o
   5   7  11     6601.59     7055.16    209.83 o
   6   7  11       50.30       55.69     26.96 o
   7   7  11     2762.86     2710.42    105.47 o
   8   7  11       41.42       -3.53     52.59 o
 -10   8  11      222.69      115.11     63.29 o
  -9   8  11      221.44      180.08     39.92 o
  -8   8  11     2768.37     2970.81    118.06 o
  -7   8  11      903.95      890.31    147.12 o
  -6   8  11      890.26      915.59     60.47 o
  -5   8  11      429.76      378.23     44.56 o
  -4   8  11     1323.21     1560.87     70.91 o
  -3   8  11     1173.26     1173.62     71.51 o
  -2   8  11     7763.47     8760.08    182.05 o
  -1   8  11      103.74       99.02     31.25 o
   0   8  11      325.17      246.94     35.90 o
   1   8  11      348.89      373.14     41.70 o
   2   8  11     2945.40     3166.38    149.36 o
   3   8  11     1187.17     1138.30     66.06 o
   4   8  11     5136.49     5284.42    199.61 o
   5   8  11      776.68      694.89     56.61 o
   6   8  11      187.30      151.84     35.10 o
   7   8  11      501.33      458.87     44.64 o
  -9   9  11      335.56      300.99     60.33 o
  -8   9  11       49.45       53.87     48.25 o
  -7   9  11      824.60      685.69     65.10 o
  -6   9  11     1107.53     1078.59     64.02 o
  -5   9  11     2680.54     2751.13    100.68 o
  -4   9  11     1288.94     1312.49     62.11 o
  -3   9  11      447.11      453.12     29.25 o
  -2   9  11      147.52      167.89     20.76 o
  -1   9  11     4364.54     4645.59    112.35 o
   0   9  11     2978.03     3213.44    120.67 o
   1   9  11     4032.62     4490.61    151.27 o
   2   9  11      496.81      396.13     52.41 o
   3   9  11       36.47        3.93     30.36 o
   4   9  11      236.67      225.44     36.02 o
   5   9  11     1669.52     1510.98     89.35 o
   6   9  11     1393.08     1207.10     65.91 o
  -8  10  11      426.72      440.05     78.68 o
  -7  10  11     1854.44     1642.93     80.73 o
  -6  10  11      610.81      589.64     56.21 o
  -5  10  11       78.90       79.81     33.47 o
  -4  10  11      421.92      413.70     30.92 o
  -3  10  11     1556.54     1491.83     55.85 o
  -2  10  11     1958.46     1971.27     60.04 o
  -1  10  11     2364.58     2366.98     64.38 o
   0  10  11      102.77       80.78     32.45 o
   1  10  11     1098.30      962.86     57.64 o
   2  10  11     1619.54     1383.79     84.44 o
   3  10  11     3073.09     3191.39    124.78 o
   4  10  11     1557.64     1230.04     72.32 o
   5  10  11      333.09      206.78     46.07 o
  -6  11  11     2211.59     2036.95    113.87 o
  -5  11  11      626.68      548.30     40.64 o
  -4  11  11     1627.70     1616.06     65.07 o
  -3  11  11      177.86      150.09     27.17 o
  -2  11  11      234.79      205.04     37.14 o
  -1  11  11      594.86      519.26     45.82 o
   0  11  11     2812.67     2850.39    125.73 o
   1  11  11      333.27      282.07     45.48 o
   2  11  11     1776.00     1720.60    101.62 o
   3  11  11       30.43      -37.58     37.58 o
  -4  12  11      151.04      138.25     34.47 o
  -3  12  11     3597.02     3572.94    137.87 o
  -2  12  11       37.01       33.20     53.10 o
  -1  12  11     1328.92     1350.56    139.01 o
   0  12  11        5.64       52.46     46.72 o
   1  12  11      273.17      219.27     58.09 o
  -5 -11  12     1256.38     1156.62    144.34 o
  -4 -11  12      305.27      384.59    127.16 o
  -3 -11  12       14.18       30.54     63.94 o
  -2 -11  12      581.73      329.47     94.48 o
  -1 -11  12     2884.15     2024.31    213.28 o
   0 -11  12      315.32      260.04     87.80 o
   1 -11  12     1753.57     1437.18    161.75 o
   2 -11  12        4.95       88.75    100.44 o
  -7 -10  12      474.45      417.18     47.48 o
  -6 -10  12      108.92       46.29     73.83 o
  -5 -10  12      245.06      203.86     23.36 o
  -4 -10  12     1493.24     1446.16     86.06 o
  -3 -10  12     1353.72     1260.44    111.97 o
  -2 -10  12     2250.03     1586.05    196.11 o
  -1 -10  12       52.84       70.38     94.72 o
   0 -10  12      269.98      237.34     15.00 o
   1 -10  12      951.73      844.40     70.97 o
   2 -10  12     3758.67     3612.19    162.79 o
   3 -10  12     1380.04     1263.50     82.30 o
   4 -10  12      714.96      461.64    106.64 o
  -8  -9  12      341.72      350.19     67.32 o
  -7  -9  12      428.68      415.75     45.36 o
  -6  -9  12     2422.57     2519.98    111.47 o
  -5  -9  12      928.90      817.41     49.73 o
  -4  -9  12      444.89      454.04     30.28 o
  -3  -9  12      275.18      310.33     40.08 o
  -2  -9  12     1246.20     1282.04    137.73 o
  -1  -9  12     3095.92     2858.83    482.88 o
   0  -9  12     4587.61     4327.03    451.62 o
   1  -9  12     1165.25     1056.92    141.84 o
   2  -9  12      409.56      382.38     45.93 o
   3  -9  12      111.64      103.18     37.97 o
   4  -9  12     3154.43     3227.01    180.32 o
   5  -9  12     1855.67     1689.44    113.14 o
  -9  -8  12     1692.80     1775.33    125.08 o
  -8  -8  12      304.81      371.47     43.54 o
  -7  -8  12     1090.08     1067.05     61.76 o
  -6  -8  12      263.34      223.28     33.45 o
  -5  -8  12      805.30      853.11     52.13 o
  -4  -8  12      806.78      706.63     46.56 o
  -3  -8  12     4737.97     4936.61    321.14 o
  -2  -8  12      549.19      479.37     40.14 o
  -1  -8  12      591.69      625.91    165.22 o
   0  -8  12       66.42       48.20     28.97 o
   1  -8  12     1877.98     2090.50    224.98 o
   2  -8  12      522.83      464.96     95.31 o
   3  -8  12     4691.15     4687.86    311.22 o
   4  -8  12      694.87      802.95    115.83 o
   5  -8  12       28.56       10.70     51.41 o
   6  -8  12      352.80      299.65     50.85 o
 -10  -7  12     1122.14     1087.13     79.74 o
  -9  -7  12      345.16      378.72     42.49 o
  -8  -7  12      141.96      104.64     30.44 o
  -7  -7  12       71.20       72.37     31.58 o
  -6  -7  12     3733.98     4219.84    135.70 o
  -5  -7  12      917.84      890.41    112.06 o
  -4  -7  12      527.08      505.37     58.09 o
  -3  -7  12      854.28      863.81     47.47 o
  -2  -7  12     5245.35     5635.63    307.88 o
  -1  -7  12      618.13      722.64     61.55 o
   0  -7  12     6464.49     7278.47    313.01 o
   1  -7  12      720.90      754.13     69.66 o
   2  -7  12      915.42      920.19     75.15 o
   3  -7  12      479.29      417.74     44.54 o
   4  -7  12     6078.20     5837.56    237.68 o
   5  -7  12      219.32      175.48     52.82 o
   6  -7  12     4094.35     4271.06    191.46 o
   7  -7  12      124.20       67.42     44.62 o
 -11  -6  12      235.50      147.31     65.25 o
 -10  -6  12       76.08      132.21     40.63 o
  -9  -6  12     3659.54     3871.26    184.02 o
  -8  -6  12      435.16      389.14     48.38 o
  -7  -6  12     2088.63     2096.47    120.20 o
  -6  -6  12      226.09      302.07     51.95 o
  -5  -6  12     3197.66     3044.42    219.02 o
  -4  -6  12      287.25      320.25     88.03 o
  -3  -6  12     9584.87    10833.27    281.87 o
  -2  -6  12     2556.14     2659.35     92.78 o
  -1  -6  12     6078.08     6363.30    281.28 o
   0  -6  12      138.40      100.92     47.71 o
   1  -6  12     1580.95     1587.24    100.68 o
   2  -6  12       56.90       27.92     33.40 o
   3  -6  12     8054.72     8652.66    393.17 o
   4  -6  12      141.60      167.25     52.96 o
   5  -6  12       10.27       41.34     29.10 o
   6  -6  12       54.53       80.77     34.52 o
   7  -6  12     4330.57     4480.51    159.79 o
   8  -6  12       20.26       34.61     43.77 o
 -11  -5  12      191.14      179.56     93.10 o
 -10  -5  12      352.03      337.56     41.50 o
  -9  -5  12      566.59      466.78     61.02 o
  -8  -5  12       40.07       61.76     33.24 o
  -7  -5  12      173.88      161.29     35.93 o
  -6  -5  12     4973.34     5159.81    316.94 o
  -5  -5  12      210.72      153.78     45.80 o
  -4  -5  12      470.45      471.37     54.41 o
  -3  -5  12      569.18      592.14     53.73 o
  -2  -5  12     6171.58     5975.88    211.08 o
  -1  -5  12     1417.11     1444.59    104.59 o
   0  -5  12    12167.67    11743.93   1419.77 o
   1  -5  12      770.02      717.23     40.64 o
   2  -5  12      303.42      232.57     38.77 o
   3  -5  12       91.92       93.25     16.70 o
   4  -5  12     2947.01     2771.44    105.35 o
   5  -5  12      266.85      205.24     22.78 o
   6  -5  12     3635.93     3804.85    109.31 o
   7  -5  12      173.14      140.01     38.20 o
   8  -5  12        9.67       25.73     15.47 o
 -12  -4  12      385.67      481.24    222.95 o
 -11  -4  12      185.73      165.38     40.37 o
 -10  -4  12      912.64      896.60     70.49 o
  -9  -4  12     2527.25     2519.95    128.29 o
  -8  -4  12     1434.74     1514.39     81.98 o
  -7  -4  12     2117.43     2249.67     99.29 o
  -6  -4  12      209.22      178.20     52.85 o
  -5  -4  12     1109.38     1163.37     56.09 o
  -4  -4  12     2496.45     2579.53     88.95 o
  -3  -4  12    10259.79    11090.87    365.13 o
  -2  -4  12     2446.47     2457.47     73.07 o
  -1  -4  12     3489.87     3588.80    118.12 o
   0  -4  12      739.28      720.31     61.91 o
   1  -4  12     1948.78     2050.29     81.26 o
   2  -4  12     3995.94     3927.16    292.97 o
   3  -4  12     6876.61     7335.25    355.71 o
   4  -4  12       46.05       43.63     21.52 o
   5  -4  12       80.29       86.30     11.67 o
   6  -4  12      214.66      145.88     41.46 o
   7  -4  12     3678.01     3796.22    190.53 o
   8  -4  12     2055.53     2039.43     73.07 o
   9  -4  12     1791.21     1518.14    101.73 o
 -12  -3  12      410.93      403.81     90.42 o
 -11  -3  12     1824.12     1890.09    124.19 o
 -10  -3  12      333.75      359.39     52.49 o
  -9  -3  12      410.85      363.37     64.11 o
  -8  -3  12      672.21      635.86     60.18 o
  -7  -3  12     2488.17     2297.07    117.24 o
  -6  -3  12     3240.32     3155.96    110.69 o
  -5  -3  12     4910.96     4860.22    138.93 o
  -4  -3  12      848.10      825.49     45.17 o
  -3  -3  12      115.26      204.60     88.37 o
  -2  -3  12     3545.94     3642.35    114.02 o
  -1  -3  12    11461.23    11746.82    296.39 o
   0  -3  12     1382.33     1288.11     49.91 o
   1  -3  12     9263.27     9427.83    275.54 o
   2  -3  12     1553.21     1538.53     65.53 o
   3  -3  12      567.06      629.02     39.98 o
   4  -3  12     4381.49     4514.40     90.91 o
   5  -3  12     3165.74     3073.80     95.94 o
   6  -3  12     1923.85     1893.77     91.93 o
   7  -3  12     1457.97     1411.82     79.86 o
   8  -3  12      181.99       82.00     35.81 o
   9  -3  12      402.92      377.90     54.75 o
 -12  -2  12      154.49      124.11     47.40 o
 -11  -2  12      207.73      154.26     45.85 o
 -10  -2  12      992.51      947.23    151.92 o
  -9  -2  12     1014.42     1011.46     73.10 o
  -8  -2  12     4490.91     4757.32    143.30 o
  -7  -2  12     1541.05     1435.87     72.43 o
  -6  -2  12      112.47      115.94     30.54 o
  -5  -2  12      758.97      789.03     50.22 o
  -4  -2  12     4297.01     4096.97    118.31 o
  -3  -2  12     4456.69     4494.20    183.24 o
  -2  -2  12     3905.71     3733.97    103.41 o
  -1  -2  12      440.40      432.76     38.24 o
   0  -2  12       33.34       59.70     29.72 o
   1  -2  12      702.76      708.97     72.05 o
   2  -2  12     7710.47     8291.07    238.12 o
   3  -2  12     5525.24     5609.87    132.41 o
   4  -2  12     3933.63     4088.47     99.84 o
   5  -2  12      123.18       94.62     25.48 o
   6  -2  12     1464.03     1450.52    124.16 o
   7  -2  12      239.12      166.62     39.94 o
   8  -2  12     3476.32     3742.82    213.59 o
   9  -2  12      612.04      690.88     68.32 o
 -12  -1  12       22.16       14.32    100.20 o
 -11  -1  12     2397.22     2390.55    148.20 o
 -10  -1  12      523.99      527.66     51.41 o
  -9  -1  12      733.43      662.39     50.16 o
  -8  -1  12     1085.85     1029.71     71.00 o
  -7  -1  12     3935.20     4191.79    138.69 o
  -6  -1  12       50.97       38.10     30.46 o
  -5  -1  12     7987.77     8495.05    219.24 o
  -4  -1  12      848.06      906.51     52.32 o
  -3  -1  12       11.02       13.89     26.00 o
  -2  -1  12      116.15      152.49     33.71 o
  -1  -1  12    11462.66    11887.40    265.44 o
   0  -1  12      204.85      194.26     30.42 o
   1  -1  12     6199.05     6626.18    290.34 o
   2  -1  12      320.56      340.67     30.48 o
   3  -1  12     1369.44     1392.60     49.04 o
   4  -1  12     1497.54     1435.38     51.58 o
   5  -1  12     8865.50     9321.84    249.64 o
   6  -1  12      193.82      107.54     32.72 o
   7  -1  12     2915.06     2979.14    125.77 o
   8  -1  12       80.94       99.63     36.75 o
   9  -1  12      908.51      978.67    143.14 o
 -12   0  12      340.48      250.73     70.26 o
 -11   0  12      318.73      272.76     55.02 o
 -10   0  12     2762.39     2941.16    149.94 o
  -9   0  12        0.31      -13.69     38.44 o
  -8   0  12     4328.80     4476.29    188.81 o
  -7   0  12       60.32      110.94     34.91 o
  -6   0  12       17.08       78.68     64.73 o
  -5   0  12      947.68      909.68     46.99 o
  -4   0  12     4097.83     4345.82    122.47 o
  -3   0  12      291.13      313.17     30.15 o
  -2   0  12    17874.81    18553.33    415.37 o
  -1   0  12       11.17       51.91     35.00 o
   0   0  12     1112.52     1250.47     43.11 o
   1   0  12        4.88       -0.69     23.38 o
   2   0  12    14588.54    15457.27    325.82 o
   3   0  12       25.00       16.14     21.65 o
   4   0  12     5399.88     5877.46    151.76 o
   5   0  12        9.25        8.36     28.97 o
   6   0  12      246.05      250.25     64.38 o
   7   0  12       13.01       -5.96     32.11 o
   8   0  12     3956.83     3967.03    188.66 o
   9   0  12       39.58      -26.50     41.10 o
 -12   1  12       19.16      -10.57     49.56 o
 -11   1  12     2440.57     2562.98    183.70 o
 -10   1  12      544.40      552.71     49.62 o
  -9   1  12      710.88      685.71     50.28 o
  -8   1  12     1012.60      842.69     58.73 o
  -7   1  12     3880.15     4081.73    139.12 o
  -6   1  12       40.92      -13.81     29.78 o
  -5   1  12     7983.99     8577.17    215.19 o
  -4   1  12      810.11      920.87     88.96 o
  -3   1  12        8.77       21.15     26.24 o
  -2   1  12      163.79      182.96     20.39 o
  -1   1  12    11561.71    12299.63    234.98 o
   0   1  12      186.07      242.60     23.97 o
   1   1  12     6152.09     6649.36    166.89 o
   2   1  12      335.75      331.86     33.54 o
   3   1  12     1370.50     1503.47     53.26 o
   4   1  12     1535.93     1448.98     54.57 o
   5   1  12     8902.33     9265.91    259.73 o
   6   1  12      186.46      140.71     40.22 o
   7   1  12     2928.91     2967.14    130.47 o
   8   1  12       76.34       56.05     46.58 o
   9   1  12      913.48      848.08    101.83 o
 -12   2  12      144.60        5.72     68.71 o
 -11   2  12      196.65      130.26     49.64 o
 -10   2  12      956.05     1027.39     76.31 o
  -9   2  12     1063.75     1053.07    105.38 o
  -8   2  12     4568.70     4760.99    216.65 o
  -7   2  12     1571.90     1595.19     75.87 o
  -6   2  12      129.12      120.39     29.98 o
  -5   2  12      734.90      796.68     92.02 o
  -4   2  12     4316.18     4444.12    118.87 o
  -3   2  12     4437.66     4436.10    123.26 o
  -2   2  12     4052.13     4003.38     86.34 o
  -1   2  12      375.39      416.31     29.36 o
   0   2  12       27.78      112.61     24.27 o
   1   2  12      723.02      714.08     44.55 o
   2   2  12     7616.42     8282.09    203.67 o
   3   2  12     5574.97     5772.87    135.99 o
   4   2  12     3864.58     3950.16    110.73 o
   5   2  12      123.99       78.87     31.86 o
   6   2  12     1457.55     1272.37     77.01 o
   7   2  12      201.47      177.53     46.81 o
   8   2  12     3536.71     3625.36    172.67 o
   9   2  12      624.78      668.91     81.80 o
 -12   3  12      390.94      194.44    120.00 o
 -11   3  12     1809.85     1883.88    158.15 o
 -10   3  12      290.87      315.38     50.75 o
  -9   3  12      402.16      428.43     53.79 o
  -8   3  12      646.44      680.14     64.41 o
  -7   3  12     2445.69     2650.53    129.89 o
  -6   3  12     3301.79     3437.95    161.08 o
  -5   3  12     4913.21     5277.00    212.04 o
  -4   3  12      851.58      900.90     42.76 o
  -3   3  12      113.16      109.04     21.55 o
  -2   3  12     3461.13     3603.65     75.58 o
  -1   3  12    11494.46    12304.39    243.18 o
   0   3  12     1442.73     1451.58     58.11 o
   1   3  12     9312.24     9924.97    240.71 o
   2   3  12     1571.39     1588.86     66.89 o
   3   3  12      595.38      638.27    132.17 o
   4   3  12     4420.38     4497.25    162.23 o
   5   3  12     3113.15     3178.49     99.66 o
   6   3  12     1833.15     1842.21    118.45 o
   7   3  12     1494.33     1359.30     86.36 o
   8   3  12      177.76      153.62     50.64 o
   9   3  12      408.88      308.83     67.62 o
 -12   4  12      365.42      353.53     81.78 o
 -11   4  12      173.12      220.77     49.20 o
 -10   4  12      961.89      833.10     73.37 o
  -9   4  12     2575.49     2879.62    127.08 o
  -8   4  12     1420.58     1220.91    171.89 o
  -7   4  12     2123.09     2441.72    137.91 o
  -6   4  12      199.85      197.65     57.73 o
  -5   4  12     1100.20     1221.02     75.78 o
  -4   4  12     2461.98     2525.54    103.00 o
  -3   4  12    10209.99    11220.14    349.59 o
  -2   4  12     2521.43     2607.43     60.19 o
  -1   4  12     3503.03     3827.95     94.41 o
   0   4  12      685.81      713.12     36.59 o
   1   4  12     1977.81     2186.08     79.82 o
   2   4  12     3914.07     3895.33    119.92 o
   3   4  12     7049.16     7592.39    212.49 o
   4   4  12       33.76       14.57     32.16 o
   5   4  12       61.05       74.00     48.25 o
   6   4  12      228.44      163.42     38.80 o
   7   4  12     3603.36     3457.36    154.73 o
   8   4  12     2095.31     1923.33    119.09 o
   9   4  12     1807.38     1709.59    247.29 o
 -11   5  12      191.79      142.17     72.53 o
 -10   5  12      335.89      348.91     53.76 o
  -9   5  12      555.14      641.50    103.31 o
  -8   5  12       66.12      101.35     44.70 o
  -7   5  12      170.88      269.30     70.14 o
  -6   5  12     4997.17     5305.12    217.73 o
  -5   5  12      240.06      199.87     48.05 o
  -4   5  12      396.76      417.84     45.85 o
  -3   5  12      585.17      564.34     54.34 o
  -2   5  12     6204.59     6444.28    110.09 o
  -1   5  12     1418.64     1428.95     65.73 o
   0   5  12    12279.50    13071.64    265.34 o
   1   5  12      765.16      704.64     48.87 o
   2   5  12      250.25      207.19     50.87 o
   3   5  12       84.26       87.78     34.64 o
   4   5  12     2940.05     2983.15     96.93 o
   5   5  12      235.36      227.34     35.16 o
   6   5  12     3625.86     3909.38    133.33 o
   7   5  12      187.39      169.68     49.48 o
   8   5  12        8.71      -52.59     52.59 o
 -11   6  12      232.89      181.90     54.86 o
 -10   6  12       75.91       33.31     45.58 o
  -9   6  12     3595.36     3971.00    189.71 o
  -8   6  12      399.35      351.41     65.09 o
  -7   6  12     2150.80     2017.82    125.66 o
  -6   6  12      214.85      218.61     73.12 o
  -5   6  12     3294.80     3171.27    122.33 o
  -4   6  12      302.65      281.57     36.50 o
  -3   6  12     9390.00    10343.40    284.25 o
  -2   6  12     2479.55     2478.78     52.01 o
  -1   6  12     6241.34     6289.27    150.79 o
   0   6  12      158.05      138.98     21.76 o
   1   6  12     1524.46     1507.17     67.03 o
   2   6  12       53.33       22.77     34.90 o
   3   6  12     7988.26     8433.59    249.55 o
   4   6  12      143.64       85.68     37.74 o
   5   6  12       19.33       -0.89     34.60 o
   6   6  12       55.31       17.05     34.25 o
   7   6  12     4330.41     4498.35    171.25 o
   8   6  12       20.81        4.89     39.32 o
 -10   7  12     1124.53     1065.21     69.09 o
  -9   7  12      362.06      489.03     58.82 o
  -8   7  12      144.80      144.27     56.31 o
  -7   7  12       98.15       47.86     72.29 o
  -6   7  12     3718.86     4241.57    201.27 o
  -5   7  12      971.84      953.26     65.30 o
  -4   7  12      444.15      483.60     44.17 o
  -3   7  12      799.40      736.69     39.86 o
  -2   7  12     5271.86     5495.57    122.08 o
  -1   7  12      605.46      573.73     34.79 o
   0   7  12     6489.26     7166.00    173.01 o
   1   7  12      772.05      632.71     50.79 o
   2   7  12      909.73      831.04    111.32 o
   3   7  12      479.21      418.77     46.52 o
   4   7  12     6127.52     6499.78    228.82 o
   5   7  12      202.85      144.90     32.31 o
   6   7  12     4083.15     4250.37    171.25 o
   7   7  12      122.98       95.87     58.48 o
  -9   8  12     1670.34     1450.21     85.54 o
  -8   8  12      278.46      139.74     42.74 o
  -7   8  12     1076.40     1085.45    165.45 o
  -6   8  12      280.59      288.44     52.40 o
  -5   8  12      785.49      727.95     55.23 o
  -4   8  12      794.96      738.59     54.01 o
  -3   8  12     4823.68     5245.47    130.14 o
  -2   8  12      490.53      446.50     45.15 o
  -1   8  12      596.42      647.14     38.30 o
   0   8  12       64.64       48.74     38.65 o
   1   8  12     1874.40     2051.45     94.09 o
   2   8  12      527.62      527.40     85.23 o
   3   8  12     4621.23     4970.99    182.13 o
   4   8  12      702.53      615.27     57.15 o
   5   8  12       36.29       34.81     67.49 o
   6   8  12      370.86      242.02     49.21 o
  -8   9  12      360.70      267.26     44.17 o
  -7   9  12      425.22      272.02     75.51 o
  -6   9  12     2382.22     2205.11    120.14 o
  -5   9  12      968.02      813.07     63.18 o
  -4   9  12      447.78      480.47     36.60 o
  -3   9  12      254.22      216.91     25.47 o
  -2   9  12     1222.91     1270.35     58.70 o
  -1   9  12     3068.23     2970.61    117.22 o
   0   9  12     4605.16     5117.44    173.29 o
   1   9  12     1187.48     1164.93     73.38 o
   2   9  12      407.53      451.46     49.18 o
   3   9  12       96.92       67.84     35.30 o
   4   9  12     3151.99     3193.07    136.51 o
   5   9  12     1814.53     1727.53     92.85 o
  -7  10  12      484.07      490.41    102.94 o
  -6  10  12      111.68      107.42     41.04 o
  -5  10  12      223.94      193.74     29.49 o
  -4  10  12     1498.83     1545.28     57.11 o
  -3  10  12     1359.40     1329.82     84.77 o
  -2  10  12     2230.35     2178.19     80.70 o
  -1  10  12       45.55       82.59     33.47 o
   0  10  12      261.40      214.56     44.73 o
   1  10  12      972.54      872.09     71.29 o
   2  10  12     3786.26     3697.40    222.11 o
   3  10  12     1419.70     1302.71    102.29 o
   4  10  12      727.04      537.73     53.46 o
  -5  11  12     1272.42     1228.97     85.68 o
  -4  11  12      308.16      257.39     31.71 o
  -3  11  12       18.85      -15.60     26.29 o
  -2  11  12      606.67      564.38     48.41 o
  -1  11  12     2860.86     2933.00    138.38 o
   0  11  12      306.90      316.49     87.31 o
   1  11  12     1727.63     1636.97    168.89 o
   2  11  12        8.77       -1.62     80.12 o
  -4 -11  13       10.63      -70.14    100.68 o
  -3 -11  13      247.87      223.78     98.06 o
  -2 -11  13     1858.26     1185.72    168.91 o
  -1 -11  13      730.87      220.68     94.96 o
   0 -11  13     2759.91     2243.57    237.62 o
   1 -11  13       24.27      180.84    114.51 o
  -6 -10  13      209.95      178.92     37.41 o
  -5 -10  13     1386.87     1307.63     90.12 o
  -4 -10  13      950.91      906.88     52.54 o
  -3 -10  13     1948.39     1939.27    211.69 o
  -2 -10  13      590.37      530.47     58.06 o
  -1 -10  13      122.05      110.87     30.46 o
   0 -10  13     1071.54      949.79    156.26 o
   1 -10  13     2930.72     2642.27    216.39 o
   2 -10  13     1298.59      731.24    137.18 o
   3 -10  13     1168.21     1034.94    152.93 o
  -8  -9  13      360.20      276.36     57.73 o
  -7  -9  13     1342.18     1292.65    108.60 o
  -6  -9  13      636.41      592.19     79.49 o
  -5  -9  13      880.38      817.04     49.35 o
  -4  -9  13       98.19       91.07     24.68 o
  -3  -9  13      142.33      146.41     26.79 o
  -2  -9  13     2910.34     2981.73    751.75 o
  -1  -9  13     4057.13     3722.22   1044.85 o
   0  -9  13     1718.40     1600.56    417.62 o
   1  -9  13      327.13      344.54     43.90 o
   2  -9  13       92.82       15.24     34.16 o
   3  -9  13     2115.01     2122.97    135.34 o
   4  -9  13     2059.94     1949.57    127.20 o
   5  -9  13     1806.55     1653.16    118.96 o
  -9  -8  13      343.84      242.04     54.81 o
  -8  -8  13     1295.88     1305.57     97.50 o
  -7  -8  13      144.85       75.74     30.05 o
  -6  -8  13      466.67      358.26     46.97 o
  -5  -8  13      180.15      221.64     62.57 o
  -4  -8  13     4538.22     4898.64    171.25 o
  -3  -8  13     1137.98     1143.68     59.90 o
  -2  -8  13     1713.49     1635.66    479.89 o
  -1  -8  13       68.20      107.50     33.10 o
   0  -8  13     1436.31     1163.26    385.18 o
   1  -8  13      450.18      424.99    160.44 o
   2  -8  13     3952.41     4167.16    562.56 o
   3  -8  13      271.31      270.08     82.90 o
   4  -8  13      115.41      135.16     38.79 o
   5  -8  13       24.18        8.08     45.11 o
   6  -8  13     1128.74     1070.66     88.45 o
 -10  -7  13      370.21      221.07     70.97 o
  -9  -7  13       30.84       40.46     45.06 o
  -8  -7  13      195.37      136.33     39.49 o
  -7  -7  13     2859.63     3140.09    121.52 o
  -6  -7  13      197.84      149.01     33.72 o
  -5  -7  13      829.05      827.39     73.84 o
  -4  -7  13     1375.86     1388.37     68.83 o
  -3  -7  13     1154.81     1155.00     82.23 o
  -2  -7  13      729.62      936.41     73.24 o
  -1  -7  13     5171.86     5897.11    288.92 o
   0  -7  13      428.50      360.25     44.61 o
   1  -7  13      838.45      980.55     83.50 o
   2  -7  13      155.17      161.27     52.96 o
   3  -7  13     3311.45     3630.65    208.99 o
   4  -7  13      183.99      124.40     42.22 o
   5  -7  13     5260.78     5454.32    277.18 o
   6  -7  13      602.58      518.35     66.43 o
 -10  -6  13     2376.80     2366.55    156.75 o
  -9  -6  13      121.68       57.79     35.56 o
  -8  -6  13     1380.90     1412.70     74.51 o
  -7  -6  13      385.80      368.96     53.29 o
  -6  -6  13      525.39      530.57     53.15 o
  -5  -6  13      300.73      311.98     60.10 o
  -4  -6  13     8071.94     8557.51    329.86 o
  -3  -6  13      600.37      584.82     68.96 o
  -2  -6  13     3997.28     4403.31    160.71 o
  -1  -6  13      457.67      309.19     58.93 o
   0  -6  13     1997.06     2223.52    131.93 o
   1  -6  13       67.00       50.33     39.13 o
   2  -6  13     6535.08     7080.45    313.01 o
   3  -6  13      324.50      415.12     72.53 o
   4  -6  13      125.15      150.54     66.80 o
   5  -6  13       47.93       19.57     44.61 o
   6  -6  13     3683.29     3853.90    190.03 o
   7  -6  13       74.00      107.10     43.39 o
 -11  -5  13     1773.03     1863.06    217.58 o
 -10  -5  13      245.06      226.45     47.85 o
  -9  -5  13      137.20      121.91     57.69 o
  -8  -5  13      181.25      150.56     80.47 o
  -7  -5  13     2303.50     2404.68    111.18 o
  -6  -5  13      517.05      437.93     62.90 o
  -5  -5  13     2489.55     2551.06    133.32 o
  -4  -5  13      481.20      430.56    116.07 o
  -3  -5  13      964.42      970.65     44.03 o
  -2  -5  13     1053.25      997.34     56.03 o
  -1  -5  13     5403.53     5247.73    362.14 o
   0  -5  13      296.11      276.46     37.24 o
   1  -5  13      450.01      460.23     79.81 o
   2  -5  13       39.51       70.61     26.36 o
   3  -5  13     1540.42     1465.53     66.55 o
   4  -5  13      646.17      645.98     40.36 o
   5  -5  13     3819.52     4067.00    197.60 o
   6  -5  13      456.23      367.05     24.65 o
   7  -5  13      185.03      149.13     17.82 o
   8  -5  13       36.12       43.70     36.87 o
 -11  -4  13      717.01      631.62    178.93 o
 -10  -4  13     1370.42     1346.41     96.75 o
  -9  -4  13      580.62      559.26     57.62 o
  -8  -4  13     1221.45     1260.42     79.78 o
  -7  -4  13      565.02      549.45     61.80 o
  -6  -4  13      937.58      792.64     68.95 o
  -5  -4  13     1399.61     1336.62     69.08 o
  -4  -4  13     7599.22     8077.17    209.69 o
  -3  -4  13     4222.98     4081.50    103.32 o
  -2  -4  13     4568.68     4953.50    119.02 o
  -1  -4  13     1902.40     2026.78     71.73 o
   0  -4  13     5197.61     5222.03    168.40 o
   1  -4  13     3815.41     3820.68    130.17 o
   2  -4  13     6745.57     7335.42    363.35 o
   3  -4  13     1326.00     1251.16     62.91 o
   4  -4  13      163.36      182.36     32.04 o
   5  -4  13      102.61       85.32     28.41 o
   6  -4  13     3323.27     3467.83     87.23 o
   7  -4  13     1554.39     1360.90     87.01 o
   8  -4  13     3267.53     3374.72    168.23 o
 -12  -3  13     1033.77      921.71     90.38 o
 -11  -3  13      508.48      492.86     62.67 o
 -10  -3  13      538.32      529.15     68.61 o
  -9  -3  13      289.22      376.02     51.21 o
  -8  -3  13     1081.30     1082.21     69.74 o
  -7  -3  13     2608.39     2676.96    112.77 o
  -6  -3  13     4297.76     4392.87    163.86 o
  -5  -3  13     1203.76     1309.85     63.35 o
  -4  -3  13     1530.12     1544.33     71.93 o
  -3  -3  13      171.25      195.71     31.69 o
  -2  -3  13     5400.59     5636.44    135.56 o
  -1  -3  13     1864.45     2054.86     75.35 o
   0  -3  13     4454.39     4700.47    316.47 o
   1  -3  13      208.69      205.65     50.82 o
   2  -3  13       82.38      103.80     30.71 o
   3  -3  13      604.04      612.43     71.34 o
   4  -3  13     5410.32     5466.05    171.88 o
   5  -3  13     3538.23     3607.50     90.13 o
   6  -3  13     2467.22     2425.11    124.00 o
   7  -3  13       30.10       25.37     26.56 o
   8  -3  13      410.12      473.52     57.27 o
 -12  -2  13      221.87      114.51     91.61 o
 -11  -2  13      630.84      624.53     66.62 o
 -10  -2  13      587.34      498.27     61.53 o
  -9  -2  13     1611.73     1674.85    101.44 o
  -8  -2  13     1352.83     1231.94     65.49 o
  -7  -2  13      307.24      256.72     36.27 o
  -6  -2  13      740.90      665.22     49.19 o
  -5  -2  13     3596.13     3311.49    114.59 o
  -4  -2  13     4168.04     4252.46    117.17 o
  -3  -2  13    10934.12    11499.72    273.92 o
  -2  -2  13     4146.07     4079.87    102.39 o
  -1  -2  13      203.59      236.56     48.73 o
   0  -2  13     1881.77     1720.64     64.90 o
   1  -2  13     3555.17     3513.52    126.40 o
   2  -2  13     1592.43     1417.26     72.89 o
   3  -2  13     8431.73     8600.23    203.08 o
   4  -2  13      540.69      516.86     44.66 o
   5  -2  13      564.93      593.38     37.10 o
   6  -2  13     1052.98     1015.68     60.43 o
   7  -2  13     3481.75     3541.11    165.03 o
   8  -2  13      627.09      652.09     61.31 o
   9  -2  13     1097.23     1133.63    111.06 o
 -12  -1  13     1543.32     1322.66    183.23 o
 -11  -1  13      203.57      224.54     46.88 o
 -10  -1  13      319.90      282.81     52.43 o
  -9  -1  13      336.16      310.29     42.01 o
  -8  -1  13     2078.38     2057.36    118.46 o
  -7  -1  13      682.62      614.05     69.07 o
  -6  -1  13     4801.90     4986.07    152.30 o
  -5  -1  13      406.84      369.73     54.03 o
  -4  -1  13      823.91      852.76     46.08 o
  -3  -1  13      484.01      526.95     61.76 o
  -2  -1  13    20000.62    21619.65    397.98 o
  -1  -1  13      488.70      533.79     40.89 o
   0  -1  13     7987.30     7824.70    217.47 o
   1  -1  13      356.42      340.61     51.77 o
   2  -1  13       46.54       69.44     22.27 o
   3  -1  13     1152.55     1021.88     54.33 o
   4  -1  13    14820.72    15368.91    320.90 o
   5  -1  13      321.98      324.82     31.21 o
   6  -1  13     3719.08     3703.75    147.69 o
   7  -1  13        5.85      -37.00     37.00 o
   8  -1  13      433.21      363.10     54.01 o
   9  -1  13      249.63      236.97    157.46 o
 -12   0  13      224.77      125.97     80.16 o
 -11   0  13     1016.09      895.03     83.90 o
 -10   0  13       77.81      129.05     39.98 o
  -9   0  13     3071.21     3348.95    130.99 o
  -8   0  13      867.57      887.14     94.32 o
  -7   0  13      437.99      348.98     47.74 o
  -6   0  13       14.99       79.82     33.18 o
  -5   0  13     6704.01     7217.45    236.61 o
  -4   0  13      275.18      188.32     33.95 o
  -3   0  13    11907.01    12512.82    291.43 o
  -2   0  13      578.99      577.42     32.83 o
  -1   0  13      401.24      342.42     38.91 o
   0   0  13      406.08      373.57     46.89 o
   1   0  13     8444.55     9487.87    223.16 o
   2   0  13       11.86       54.26     23.70 o
   3   0  13     5374.25     5656.50    161.41 o
   4   0  13       11.90       16.92     23.39 o
   5   0  13       63.69       76.74     26.45 o
   6   0  13        8.39       17.53     28.98 o
   7   0  13     3245.41     3604.50    156.90 o
   8   0  13       22.61      -10.97     36.09 o
   9   0  13     1642.06     1444.79    129.87 o
 -12   1  13     1503.34     1373.72    220.44 o
 -11   1  13      200.02      192.85     63.05 o
 -10   1  13      342.03      319.13     47.09 o
  -9   1  13      337.52      350.87     40.84 o
  -8   1  13     2097.10     2260.49    106.81 o
  -7   1  13      667.16      529.38     46.75 o
  -6   1  13     4841.09     5145.47    159.69 o
  -5   1  13      318.37      289.14     41.08 o
  -4   1  13      805.33      781.75     69.41 o
  -3   1  13      573.69      671.32     64.10 o
  -2   1  13    19769.68    21109.17    397.06 o
  -1   1  13      486.35      512.60     32.98 o
   0   1  13     7918.08     7799.00    167.66 o
   1   1  13      310.71      336.64     32.14 o
   2   1  13       30.78       89.63     38.84 o
   3   1  13     1114.26     1035.15     48.00 o
   4   1  13    14795.74    15366.98    327.51 o
   5   1  13      329.25      268.58     32.36 o
   6   1  13     3724.20     3730.41    149.54 o
   7   1  13        8.71       13.68     34.17 o
   8   1  13      445.65      389.60     64.11 o
   9   1  13      255.55      229.81     79.12 o
 -12   2  13      228.00      343.08    102.83 o
 -11   2  13      658.47      593.76     59.29 o
 -10   2  13      585.93      537.39     49.86 o
  -9   2  13     1601.42     1690.37     81.48 o
  -8   2  13     1373.16     1432.67     81.82 o
  -7   2  13      315.64      295.99     50.03 o
  -6   2  13      722.46      752.92     49.71 o
  -5   2  13     3666.21     3390.07    130.18 o
  -4   2  13     4160.36     4197.93    122.78 o
  -3   2  13    10758.91    11686.82    259.70 o
  -2   2  13     4256.44     4113.67     90.39 o
  -1   2  13      222.64      305.17     45.32 o
   0   2  13     1897.58     1923.41     57.96 o
   1   2  13     3641.91     3715.20    113.87 o
   2   2  13     1538.53     1625.29     66.44 o
   3   2  13     8554.05     9000.17    232.89 o
   4   2  13      557.08      478.66     38.53 o
   5   2  13      566.38      503.75     39.16 o
   6   2  13     1067.74      919.06     68.45 o
   7   2  13     3419.14     3492.73    163.49 o
   8   2  13      635.88      557.21     80.08 o
   9   2  13     1104.20     1100.97    106.97 o
 -12   3  13     1029.51      842.41    156.99 o
 -11   3  13      507.11      518.21     99.01 o
 -10   3  13      524.69      448.76     55.06 o
  -9   3  13      307.54      217.57     83.86 o
  -8   3  13     1084.61     1173.31     88.30 o
  -7   3  13     2534.58     2754.28    143.23 o
  -6   3  13     4323.99     4413.53    152.80 o
  -5   3  13     1257.58     1289.78     62.12 o
  -4   3  13     1658.19     1653.07     64.77 o
  -3   3  13      249.71      220.35     30.99 o
  -2   3  13     5317.46     5782.40    116.24 o
  -1   3  13     1850.49     2117.95     69.55 o
   0   3  13     4357.08     4568.98    112.37 o
   1   3  13      133.09      162.45     30.53 o
   2   3  13       70.59       82.13     33.87 o
   3   3  13      576.70      537.26     46.33 o
   4   3  13     5462.63     5626.93    148.30 o
   5   3  13     3640.31     3670.23    203.48 o
   6   3  13     2460.30     2479.02     97.86 o
   7   3  13       31.53       -6.97     38.96 o
   8   3  13      413.56      372.86     71.13 o
 -11   4  13      735.08      697.19     99.14 o
 -10   4  13     1374.59     1331.41     96.99 o
  -9   4  13      558.62      730.49     78.77 o
  -8   4  13     1201.75     1194.36     96.58 o
  -7   4  13      555.18      646.64    158.41 o
  -6   4  13      916.75     1011.59     83.74 o
  -5   4  13     1431.33     1502.08     67.42 o
  -4   4  13     7512.25     7711.40    188.80 o
  -3   4  13     4100.19     4129.21    103.93 o
  -2   4  13     4597.14     4867.30    140.77 o
  -1   4  13     1807.98     1811.83     58.93 o
   0   4  13     5171.58     5236.97    127.99 o
   1   4  13     3918.81     4150.81    137.13 o
   2   4  13     6579.16     7334.43    204.93 o
   3   4  13     1305.93     1312.41    142.66 o
   4   4  13      193.99      167.30     31.44 o
   5   4  13       98.22       60.88     38.40 o
   6   4  13     3367.39     3509.53    132.98 o
   7   4  13     1531.57     1440.89     82.90 o
   8   4  13     3196.96     3153.30    210.91 o
 -11   5  13     1778.42     1846.63    152.48 o
 -10   5  13      279.47      317.23     52.09 o
  -9   5  13      136.73      194.69     45.73 o
  -8   5  13      141.14       53.94     41.97 o
  -7   5  13     2297.77     2461.24    137.92 o
  -6   5  13      543.24      577.88     65.96 o
  -5   5  13     2497.85     2467.10    119.21 o
  -4   5  13      538.37      562.11     58.37 o
  -3   5  13     1022.42     1054.78     39.02 o
  -2   5  13     1055.74     1049.66     48.48 o
  -1   5  13     5390.47     5504.34    134.31 o
   0   5  13      331.79      357.52     28.49 o
   1   5  13      474.56      428.42     40.89 o
   2   5  13       47.32       16.25     32.75 o
   3   5  13     1518.25     1467.89     73.62 o
   4   5  13      679.05      574.27     55.12 o
   5   5  13     3786.23     4193.55    144.94 o
   6   5  13      447.91      377.26     42.92 o
   7   5  13      189.31      197.88     51.54 o
   8   5  13       33.77        3.69     46.25 o
 -10   6  13     2395.74     2426.40    144.18 o
  -9   6  13      107.81      169.85     48.02 o
  -8   6  13     1346.96     1425.96    109.32 o
  -7   6  13      354.30      453.07    137.30 o
  -6   6  13      483.29      491.86     52.10 o
  -5   6  13      336.09      334.63     38.33 o
  -4   6  13     8143.53     9018.72    261.54 o
  -3   6  13      564.59      529.44     28.21 o
  -2   6  13     3929.23     3993.16    107.29 o
  -1   6  13      512.41      381.25     58.96 o
   0   6  13     2031.19     2175.75     71.10 o
   1   6  13       57.06       27.00     32.59 o
   2   6  13     6630.70     7469.29    239.30 o
   3   6  13      320.31      330.54     49.82 o
   4   6  13      129.04      104.20     49.13 o
   5   6  13       47.06       75.05     32.87 o
   6   6  13     3730.28     3977.93    161.09 o
   7   6  13       77.03       53.11     41.06 o
 -10   7  13      407.07      423.33     59.86 o
  -9   7  13       19.40       32.53     41.98 o
  -8   7  13      200.93      160.90    108.67 o
  -7   7  13     2824.57     3002.03    192.41 o
  -6   7  13      180.96      215.48     63.94 o
  -5   7  13      836.03      809.63     72.28 o
  -4   7  13     1268.92     1270.35     72.20 o
  -3   7  13     1169.50     1155.60     43.82 o
  -2   7  13      743.41      654.93     43.16 o
  -1   7  13     5125.60     5597.86    141.57 o
   0   7  13      415.98      399.79     27.59 o
   1   7  13      837.86      861.43     61.20 o
   2   7  13      143.38      126.02     36.93 o
   3   7  13     3233.64     3493.44    224.65 o
   4   7  13      184.11      136.99     38.12 o
   5   7  13     5238.06     5642.27    272.63 o
   6   7  13      593.88      420.52     51.24 o
  -9   8  13      347.94      378.84     60.85 o
  -8   8  13     1298.10     1242.97    169.03 o
  -7   8  13      155.58      212.15     62.49 o
  -6   8  13      480.14      345.63     90.30 o
  -5   8  13      168.21      143.33     38.07 o
  -4   8  13     4615.71     5075.97    157.64 o
  -3   8  13     1178.62     1142.66     44.35 o
  -2   8  13     1760.89     1705.04     88.87 o
  -1   8  13       82.93      111.04     23.18 o
   0   8  13     1462.70     1539.63    147.97 o
   1   8  13      461.95      385.40     55.37 o
   2   8  13     4011.01     4353.52    164.29 o
   3   8  13      253.95      154.76     48.48 o
   4   8  13      102.66      127.68     43.80 o
   5   8  13       16.90       26.37     46.58 o
   6   8  13     1117.47      949.57     78.66 o
  -8   9  13      375.88      216.44     59.73 o
  -7   9  13     1313.98     1243.33    106.76 o
  -6   9  13      581.80      477.60     59.38 o
  -5   9  13      856.50      796.15     65.63 o
  -4   9  13       92.34      114.69     34.95 o
  -3   9  13      102.31       99.56     21.66 o
  -2   9  13     2937.36     3153.75    110.69 o
  -1   9  13     4035.78     4371.43    128.09 o
   0   9  13     1739.36     1650.01     99.77 o
   1   9  13      329.30      309.26     57.76 o
   2   9  13       99.92       90.96     42.68 o
   3   9  13     2143.24     2180.71    184.08 o
   4   9  13     2065.62     2002.17     99.73 o
   5   9  13     1825.58     1491.21     94.84 o
  -6  10  13      230.97      235.25     86.09 o
  -5  10  13     1400.84     1295.06     55.14 o
  -4  10  13      960.86      896.57     52.10 o
  -3  10  13     1922.77     1970.76     67.83 o
  -2  10  13      612.07      530.16     31.24 o
  -1  10  13      111.76       80.11     36.46 o
   0  10  13     1054.76      867.95     76.27 o
   1  10  13     2928.28     2886.39    151.02 o
   2  10  13     1255.73     1194.40    127.68 o
   3  10  13     1166.47      933.18    105.19 o
  -4  11  13        8.29       63.98     47.63 o
  -3  11  13      257.69      289.44     55.27 o
  -2  11  13     1863.01     1963.19    115.92 o
  -1  11  13      731.52      605.32     65.02 o
   0  11  13     2769.92     2716.15    186.59 o
   1  11  13       32.75      -39.87     39.87 o
  -5 -10  14     1240.42      924.72    158.17 o
  -4 -10  14     2256.17     1953.05    135.43 o
  -3 -10  14      617.17      493.92    122.03 o
  -2 -10  14      124.59       51.63     68.47 o
  -1 -10  14      497.42      135.99    102.11 o
   0 -10  14     1410.03      955.26    156.75 o
   1 -10  14     1080.53      978.64    151.98 o
   2 -10  14     2729.85     2312.27    245.97 o
  -7  -9  14      463.31      549.88    148.75 o
  -6  -9  14     1941.06     1858.99    189.63 o
  -5  -9  14      307.41      315.43     66.14 o
  -4  -9  14      143.24      154.36     27.11 o
  -3  -9  14     1740.34     1739.11    253.41 o
  -2  -9  14     2425.31     2294.26    776.68 o
  -1  -9  14     1874.83     1631.25    737.68 o
   0  -9  14     1002.38      908.23    293.68 o
   1  -9  14       27.25       66.87     37.99 o
   2  -9  14      809.15      727.76     85.17 o
   3  -9  14     2126.92     2101.94    150.90 o
  -8  -8  14      191.94      230.33     98.65 o
  -7  -8  14      417.97      290.30     47.15 o
  -6  -8  14      419.66      439.08     43.44 o
  -5  -8  14     3335.59     3455.30    133.54 o
  -4  -8  14     2043.99     1906.74    154.63 o
  -3  -8  14     1425.22     1375.84    254.32 o
  -2  -8  14      143.93      156.14     38.65 o
  -1  -8  14      861.46      619.67    307.17 o
   0  -8  14      234.52      167.40     70.14 o
   1  -8  14     3337.18     3146.30    449.84 o
   2  -8  14      601.40      646.74     57.54 o
   3  -8  14     1293.16     1324.40     97.57 o
   4  -8  14        0.50      -15.86     55.71 o
   5  -8  14     2027.33     1809.06    189.19 o
  -9  -7  14      106.97      178.48     50.83 o
  -8  -7  14     1741.94     1764.74    103.79 o
  -7  -7  14       47.75       -1.59     34.25 o
  -6  -7  14     2761.30     2754.46    188.53 o
  -5  -7  14      516.62      434.84     56.82 o
  -4  -7  14      334.68      316.81     43.81 o
  -3  -7  14       47.98       48.57     52.43 o
  -2  -7  14     4697.35     5388.95    284.15 o
  -1  -7  14      259.69      277.70     44.85 o
   0  -7  14     1544.17     1489.91    106.40 o
   1  -7  14       86.16      172.97     50.10 o
   2  -7  14     1047.38     1141.11    111.41 o
   3  -7  14      104.71       61.32     44.61 o
   4  -7  14     7609.36     7782.23    348.39 o
   5  -7  14      207.94      183.46     47.20 o
   6  -7  14      156.83       83.84    114.75 o
 -10  -6  14       22.89      -17.71     60.04 o
  -9  -6  14     1531.91     1429.97     87.56 o
  -8  -6  14      286.65      303.82     45.51 o
  -7  -6  14       61.41       72.62     46.31 o
  -6  -6  14      270.72      224.67     52.85 o
  -5  -6  14     6085.17     6887.94    290.77 o
  -4  -6  14      177.55      166.52     36.63 o
  -3  -6  14     4032.50     4487.83    227.69 o
  -2  -6  14      189.38      188.10     46.85 o
  -1  -6  14      711.69      649.40     70.38 o
   0  -6  14      322.36      319.70     50.58 o
   1  -6  14     4245.64     4471.14    251.93 o
   2  -6  14       83.41       52.96     44.61 o
   3  -6  14      433.28      356.91     75.39 o
   4  -6  14       48.66       22.19     44.61 o
   5  -6  14     2870.06     3064.27    251.22 o
   6  -6  14       80.05      105.15     48.55 o
 -10  -5  14       15.77       18.54     41.41 o
  -9  -5  14      214.32      270.53     90.47 o
  -8  -5  14     3003.36     3277.64    182.68 o
  -7  -5  14      403.52      373.17     48.34 o
  -6  -5  14     2311.55     2415.90    143.46 o
  -5  -5  14      275.55      224.83     50.61 o
  -4  -5  14       91.90       41.38     43.72 o
  -3  -5  14      723.52      650.84     40.91 o
  -2  -5  14     4288.96     4436.23    191.33 o
  -1  -5  14      956.81      890.96     56.48 o
   0  -5  14     2466.51     2293.21    147.08 o
   1  -5  14      158.07       98.03     24.71 o
   2  -5  14     3363.93     3199.30    208.99 o
   3  -5  14      856.72      802.08     50.71 o
   4  -5  14     5988.57     5800.56    226.66 o
   5  -5  14      543.66      416.32     78.25 o
   6  -5  14      378.07      240.18     21.92 o
   7  -5  14       18.40      -40.82    117.86 o
 -11  -4  14      548.41      445.65     67.75 o
 -10  -4  14      568.46      477.92     65.49 o
  -9  -4  14      732.46      693.41     69.79 o
  -8  -4  14      463.07      474.14     58.29 o
  -7  -4  14        3.03       77.24     40.94 o
  -6  -4  14     2280.75     2327.72    137.29 o
  -5  -4  14     5898.88     6218.93    252.19 o
  -4  -4  14     1966.86     2027.23     83.99 o
  -3  -4  14     2634.94     2723.32     81.94 o
  -2  -4  14     1547.95     1531.16     68.98 o
  -1  -4  14     1579.71     1509.49     77.88 o
   0  -4  14     5260.68     5428.26    383.27 o
   1  -4  14     4866.26     4983.82    164.58 o
   2  -4  14     1601.44     1369.67     70.90 o
   3  -4  14      760.54      717.94     50.24 o
   4  -4  14      163.23      199.73     36.55 o
   5  -4  14     1942.17     2092.94    132.17 o
   6  -4  14     2274.29     2450.95    125.91 o
   7  -4  14     3970.27     4151.61    187.61 o
 -11  -3  14      557.53      682.09    128.36 o
 -10  -3  14      102.99      143.70     48.16 o
  -9  -3  14      406.08      364.74     67.08 o
  -8  -3  14     1690.90     1720.96     93.79 o
  -7  -3  14     2318.69     2322.11    158.84 o
  -6  -3  14     3032.11     3095.22    144.27 o
  -5  -3  14      249.45      326.97     41.92 o
  -4  -3  14      241.15      261.95     33.59 o
  -3  -3  14      992.94      935.21     44.20 o
  -2  -3  14     3156.12     3201.38     89.03 o
  -1  -3  14     3539.10     3531.19    112.01 o
   0  -3  14      710.66      752.87     51.97 o
   1  -3  14        6.35      -32.95     32.95 o
   2  -3  14      731.08      837.67    102.11 o
   3  -3  14     4349.52     4478.16    161.92 o
   4  -3  14     2713.47     2879.75    146.00 o
   5  -3  14     2309.10     2330.96    103.04 o
   6  -3  14       31.89       44.87     22.85 o
   7  -3  14      104.58       48.08     25.06 o
   8  -3  14     1140.16     1197.78     99.75 o
 -11  -2  14      371.71      317.40     66.55 o
 -10  -2  14     1510.00     1529.92    122.34 o
  -9  -2  14     1043.40     1175.11    134.09 o
  -8  -2  14      337.02      280.09     41.49 o
  -7  -2  14      413.65      414.67     47.62 o
  -6  -2  14     6815.70     7131.58    203.81 o
  -5  -2  14      984.31      998.29     55.21 o
  -4  -2  14     6647.04     6977.59    194.45 o
  -3  -2  14      273.72      220.50     32.02 o
  -2  -2  14      371.86      347.14     30.94 o
  -1  -2  14       58.70       78.19     28.28 o
   0  -2  14     9694.94     9874.44    247.99 o
   1  -2  14     3812.26     3824.72    142.68 o
   2  -2  14     7699.83     8015.89    263.75 o
   3  -2  14      526.06      588.48     73.24 o
   4  -2  14       21.99       23.90     23.18 o
   5  -2  14      699.70      703.55     42.32 o
   6  -2  14     4325.11     4491.73    136.51 o
   7  -2  14     1781.68     1807.52    101.45 o
   8  -2  14     2028.78     1937.16    175.83 o
 -11  -1  14      306.68      210.58     79.62 o
 -10  -1  14      274.54      262.64     52.53 o
  -9  -1  14      520.80      549.80     51.82 o
  -8  -1  14      151.10      123.24     34.41 o
  -7  -1  14     4639.21     5003.74    176.93 o
  -6  -1  14     1181.43     1219.63     62.09 o
  -5  -1  14       66.51       60.48     28.68 o
  -4  -1  14      738.28      758.51     47.60 o
  -3  -1  14     3058.22     3250.92    110.68 o
  -2  -1  14      264.26      198.67     26.71 o
  -1  -1  14    15120.75    15997.51    370.96 o
   0  -1  14      887.57      864.89     59.84 o
   1  -1  14      191.11      175.49     55.11 o
   2  -1  14      473.56      480.00     80.19 o
   3  -1  14     9630.04     9907.57    252.39 o
   4  -1  14       64.20       91.51     25.63 o
   5  -1  14     4103.12     4303.29    125.13 o
   6  -1  14       19.05       22.82     23.77 o
   7  -1  14      147.84       56.00     40.80 o
   8  -1  14      141.09      -68.47     85.41 o
 -12   0  14      201.89      131.46     94.23 o
 -11   0  14       27.56       51.05     60.77 o
 -10   0  14     2050.40     2211.05    118.97 o
  -9   0  14        5.21       10.85     30.97 o
  -8   0  14      497.96      583.47     65.94 o
  -7   0  14     1023.31     1059.91     72.69 o
  -6   0  14     7430.66     7722.19    219.68 o
  -5   0  14      148.49       20.66     49.06 o
  -4   0  14     6773.12     7157.66    190.78 o
  -3   0  14      319.62      315.04     41.81 o
  -2   0  14      243.34      233.38     26.34 o
  -1   0  14       99.06       89.28     39.16 o
   0   0  14     9515.04     9473.03    228.68 o
   1   0  14       20.27       64.82     22.23 o
   2   0  14     8214.78     8662.66    217.79 o
   3   0  14       39.28       37.34     25.94 o
   4   0  14       61.97       39.50     22.41 o
   5   0  14       15.16      -23.04     23.04 o
   6   0  14     2707.52     2740.60     98.99 o
   7   0  14        1.29       -2.99     35.40 o
   8   0  14     2803.46     2868.18    245.85 o
 -11   1  14      295.84      217.36     61.80 o
 -10   1  14      235.99      140.15     38.04 o
  -9   1  14      484.01      394.08     49.14 o
  -8   1  14      172.09      243.85     41.12 o
  -7   1  14     4659.94     5221.98    183.67 o
  -6   1  14     1188.83     1267.70     63.53 o
  -5   1  14      110.36      118.65     40.84 o
  -4   1  14      732.58      678.46     42.44 o
  -3   1  14     3172.64     3424.92    111.65 o
  -2   1  14      253.73      192.47     21.79 o
  -1   1  14    15090.61    16411.95    388.79 o
   0   1  14      939.96      941.69     41.45 o
   1   1  14      198.45      129.76     24.35 o
   2   1  14      470.73      441.70     39.61 o
   3   1  14     9723.62     9969.72    258.73 o
   4   1  14       57.21       93.06     26.50 o
   5   1  14     4140.08     4249.10    132.96 o
   6   1  14       25.27       61.03     30.46 o
   7   1  14      148.27      150.56     30.25 o
   8   1  14      134.88      120.31    128.48 o
 -11   2  14      369.96      432.49     68.94 o
 -10   2  14     1529.82     1630.39    100.70 o
  -9   2  14     1108.51     1084.81     82.50 o
  -8   2  14      344.10      326.92     39.71 o
  -7   2  14      380.90      389.58     38.99 o
  -6   2  14     6813.93     7145.64    224.68 o
  -5   2  14      963.85     1088.22     55.83 o
  -4   2  14     6660.72     6940.25    231.02 o
  -3   2  14      182.92      204.87     35.11 o
  -2   2  14      368.41      392.31     25.02 o
  -1   2  14       68.37       70.66     23.95 o
   0   2  14     9686.83    10215.97    215.74 o
   1   2  14     3857.37     4053.88    124.93 o
   2   2  14     7616.98     7759.54    212.55 o
   3   2  14      513.61      562.74     44.55 o
   4   2  14       19.16       53.85     33.54 o
   5   2  14      695.25      641.43     45.88 o
   6   2  14     4353.30     4636.75    157.94 o
   7   2  14     1785.30     1579.22     84.93 o
   8   2  14     2025.48     1915.96    157.31 o
 -11   3  14      528.23      405.47     74.76 o
 -10   3  14      111.11      117.73     38.25 o
  -9   3  14      411.09      406.20     49.05 o
  -8   3  14     1709.24     1725.28     99.96 o
  -7   3  14     2320.76     2281.95    105.90 o
  -6   3  14     2998.05     3145.18    121.91 o
  -5   3  14      311.29      360.58     40.75 o
  -4   3  14      300.65      324.11     30.78 o
  -3   3  14     1033.05     1026.73     39.52 o
  -2   3  14     3155.31     3202.84     92.75 o
  -1   3  14     3582.74     3776.43    102.86 o
   0   3  14      762.80      753.75     39.35 o
   1   3  14        9.01      -11.70     38.46 o
   2   3  14      811.75      906.24     51.91 o
   3   3  14     4372.91     4648.42    153.55 o
   4   3  14     2622.22     2785.11    115.88 o
   5   3  14     2342.77     2281.80     93.13 o
   6   3  14       38.31       11.19     33.36 o
   7   3  14      104.57       98.17     70.97 o
   8   3  14     1165.55     1113.10     88.45 o
 -11   4  14      560.56      581.40     92.93 o
 -10   4  14      581.71      504.75     62.71 o
  -9   4  14      713.09      828.83    224.26 o
  -8   4  14      468.36      430.93     66.83 o
  -7   4  14        9.67       73.50     28.17 o
  -6   4  14     2251.73     2302.97     94.63 o
  -5   4  14     5935.46     6283.09    227.73 o
  -4   4  14     1987.24     2104.05     68.18 o
  -3   4  14     2629.49     2713.06     72.63 o
  -2   4  14     1448.73     1481.12     55.09 o
  -1   4  14     1543.60     1401.29     58.36 o
   0   4  14     5264.41     5712.72    140.44 o
   1   4  14     4989.13     5274.36    165.55 o
   2   4  14     1637.25     1679.97     79.49 o
   3   4  14      701.60      630.34     49.72 o
   4   4  14      167.16      164.72     48.56 o
   5   4  14     1878.93     1939.95     85.09 o
   6   4  14     2282.12     2275.36    108.59 o
   7   4  14     3992.94     4178.88    206.08 o
 -10   5  14       18.10      -44.00     52.87 o
  -9   5  14      241.60      230.89     93.52 o
  -8   5  14     3049.74     3342.90    185.55 o
  -7   5  14      397.01      393.05     61.32 o
  -6   5  14     2323.34     2505.69    131.24 o
  -5   5  14      300.53      276.38     38.94 o
  -4   5  14      101.32       65.70     20.00 o
  -3   5  14      726.72      675.93     31.11 o
  -2   5  14     4240.52     4425.38    125.74 o
  -1   5  14      937.29      859.60     43.13 o
   0   5  14     2499.52     2487.13     80.35 o
   1   5  14      178.60      156.08     40.20 o
   2   5  14     3358.51     3248.67    128.32 o
   3   5  14      855.78      924.91     63.90 o
   4   5  14     6107.08     6567.41    240.35 o
   5   5  14      540.31      431.66     61.45 o
   6   5  14      368.53      279.18     68.30 o
   7   5  14       26.06       82.19     46.89 o
 -10   6  14       25.40      -65.77     65.77 o
  -9   6  14     1539.25     1553.82    123.89 o
  -8   6  14      289.71      326.96     72.29 o
  -7   6  14       80.30       26.03     50.24 o
  -6   6  14      246.30      263.71     54.24 o
  -5   6  14     6084.44     6554.14    219.22 o
  -4   6  14      165.91      152.10     34.43 o
  -3   6  14     4018.67     4256.07     88.44 o
  -2   6  14      226.09      268.41     34.24 o
  -1   6  14      709.19      699.13     40.97 o
   0   6  14      296.15      298.07     28.29 o
   1   6  14     4158.11     4432.83    162.02 o
   2   6  14       80.54      152.19     46.00 o
   3   6  14      414.52      377.57     56.43 o
   4   6  14       50.09       66.47     37.69 o
   5   6  14     2863.48     2943.98    160.85 o
   6   6  14       73.85       99.51     47.10 o
  -9   7  14      119.53       92.53     66.85 o
  -8   7  14     1759.52     1833.65    245.26 o
  -7   7  14       40.73        1.32     54.49 o
  -6   7  14     2784.77     2887.87    160.87 o
  -5   7  14      475.57      457.68     50.49 o
  -4   7  14      293.95      390.85     81.52 o
  -3   7  14       39.63       14.30     14.30 o
  -2   7  14     4675.40     5153.82    152.89 o
  -1   7  14      264.02      241.41     24.33 o
   0   7  14     1498.59     1327.64     89.24 o
   1   7  14       92.18       88.16     40.76 o
   2   7  14     1013.54     1000.78     70.42 o
   3   7  14       92.27       64.28     41.13 o
   4   7  14     7640.76     8016.46    321.95 o
   5   7  14      211.67      135.65     42.38 o
   6   7  14      174.80      121.67     66.70 o
  -8   8  14      210.71      175.04     60.39 o
  -7   8  14      450.31      302.98    173.80 o
  -6   8  14      422.93      395.08     67.29 o
  -5   8  14     3360.37     3305.47    152.46 o
  -4   8  14     2108.81     2106.73     72.73 o
  -3   8  14     1425.05     1409.84     37.75 o
  -2   8  14      134.67       95.16     28.92 o
  -1   8  14      855.18      764.06     43.56 o
   0   8  14      256.00      163.44     40.82 o
   1   8  14     3317.03     3446.57    256.62 o
   2   8  14      625.14      585.74     96.39 o
   3   8  14     1296.91     1306.93     94.29 o
   4   8  14        0.38       84.74     50.42 o
   5   8  14     2028.67     2060.54    163.20 o
  -7   9  14      425.33      435.23    109.62 o
  -6   9  14     1948.36     1748.35    128.27 o
  -5   9  14      302.64      348.00     43.08 o
  -4   9  14      100.95       84.41     32.74 o
  -3   9  14     1702.56     1554.19     57.97 o
  -2   9  14     2419.24     2537.11    157.89 o
  -1   9  14     1811.65     1715.16     73.43 o
   0   9  14     1007.13      881.46     89.83 o
   1   9  14       22.65       14.52     43.40 o
   2   9  14      806.28      737.58     81.22 o
   3   9  14     2149.14     2065.48    124.70 o
  -5  10  14     1239.18     1103.70     65.99 o
  -4  10  14     2290.46     2291.13    121.80 o
  -3  10  14      637.36      521.58     70.42 o
  -2  10  14      128.16      147.74     47.44 o
  -1  10  14      518.44      431.56     64.01 o
   0  10  14     1363.85     1286.64     93.14 o
   1  10  14     1101.50      909.78     82.42 o
   2  10  14     2728.15     2841.41    190.07 o
  -3 -10  15      419.59      275.80    105.45 o
  -2 -10  15      168.03       34.11     83.74 o
  -1 -10  15     1471.82      353.34    108.55 o
   0 -10  15     2175.54      760.82    123.35 o
  -6  -9  15      324.96      191.37     52.30 o
  -5  -9  15      120.36       93.83     45.81 o
  -4  -9  15      819.44      839.85     93.53 o
  -3  -9  15     1612.93     1379.48    363.95 o
  -2  -9  15     1670.28     1599.95    527.02 o
  -1  -9  15     1948.03     1716.73    588.93 o
   0  -9  15       78.32       72.12     38.79 o
   1  -9  15      664.20      736.49    161.16 o
   2  -9  15      660.83      519.86    135.99 o
  -7  -8  15      723.19      717.45     79.22 o
  -6  -8  15     2142.71     2110.53    107.89 o
  -5  -8  15     1244.20     1198.55     97.01 o
  -4  -8  15     1603.09     1649.10     81.01 o
  -3  -8  15      130.05      120.96     50.58 o
  -2  -8  15      134.66      126.21     50.58 o
  -1  -8  15      734.67      816.40     81.11 o
   0  -8  15     4346.37     4933.27    315.16 o
   1  -8  15      215.14      162.42     48.31 o
   2  -8  15     1449.96     1297.37     99.39 o
   3  -8  15       95.25      107.49    103.19 o
   4  -8  15     1140.50     1110.15    154.12 o
  -8  -7  15       78.75       43.78     44.53 o
  -7  -7  15     2714.36     2667.12    139.05 o
  -6  -7  15      188.70      150.49     41.34 o
  -5  -7  15       29.06       14.57     38.33 o
  -4  -7  15       64.08       87.69     33.43 o
  -3  -7  15     5207.57     5646.78    371.94 o
  -2  -7  15      466.88      585.23     81.60 o
  -1  -7  15     2360.24     2578.29    173.92 o
   0  -7  15      192.31      145.53     44.85 o
   1  -7  15      465.51      371.22     72.53 o
   2  -7  15       26.21      -55.83     55.83 o
   3  -7  15     5215.30     5443.34    320.65 o
   4  -7  15      375.54      390.07     72.53 o
   5  -7  15     1287.96     1056.49     93.17 o
  -9  -6  15      277.71      274.67     57.71 o
  -8  -6  15       29.63        1.40     34.26 o
  -7  -6  15      488.64      401.11     54.97 o
  -6  -6  15     4373.00     4399.51    239.30 o
  -5  -6  15       13.47       -1.56     63.58 o
  -4  -6  15     2131.16     2440.38    112.87 o
  -3  -6  15      490.95      459.38     62.84 o
  -2  -6  15       45.71       58.61     33.62 o
  -1  -6  15       89.38      106.88     45.09 o
   0  -6  15     6232.86     7037.51    331.38 o
   1  -6  15       26.73       44.85     44.85 o
   2  -6  15     1409.06     1301.91    114.51 o
   3  -6  15       39.34       -8.35     41.75 o
   4  -6  15     1692.85     1701.52    164.62 o
   5  -6  15       67.93      -25.05     75.39 o
 -10  -5  15      315.16      365.02     94.00 o
  -9  -5  15     1169.75     1225.56    149.91 o
  -8  -5  15      312.10      223.44     46.89 o
  -7  -5  15     3680.61     3863.97    221.85 o
  -6  -5  15      316.31      315.12     52.85 o
  -5  -5  15      287.90      210.37     69.19 o
  -4  -5  15      794.67      780.30     46.53 o
  -3  -5  15     2657.90     2814.59     98.28 o
  -2  -5  15     1016.51      865.68     72.52 o
  -1  -5  15     3748.85     3616.28    391.74 o
   0  -5  15      106.28      111.46     36.72 o
   1  -5  15     2925.94     2814.77    119.25 o
   2  -5  15      640.16      556.48     48.63 o
   3  -5  15     4334.97     4314.44    160.95 o
   4  -5  15      769.31      730.46     50.08 o
   5  -5  15     1254.17     1182.08    141.84 o
   6  -5  15        2.92      -61.55     61.55 o
 -10  -4  15      961.76     1017.39    312.77 o
  -9  -4  15      339.76      323.82     56.81 o
  -8  -4  15      208.79      203.44     47.39 o
  -7  -4  15      743.47      606.04     73.84 o
  -6  -4  15     2318.62     2191.13    106.80 o
  -5  -4  15     2022.38     2049.51    123.80 o
  -4  -4  15     3178.76     3104.97    118.91 o
  -3  -4  15      689.44      812.35     45.56 o
  -2  -4  15      316.71      295.82     33.50 o
  -1  -4  15     1133.68     1118.44     54.54 o
   0  -4  15     5609.06     5589.50    202.80 o
   1  -4  15      681.59      576.99     88.87 o
   2  -4  15     2272.45     2203.05    102.34 o
   3  -4  15       19.38      -16.57     43.42 o
   4  -4  15      673.79      696.56     52.19 o
   5  -4  15     2164.36     2206.33    128.78 o
   6  -4  15     4480.33     4724.27    245.60 o
   7  -4  15      358.64      345.88     74.31 o
 -11  -3  15      152.22      290.58    122.62 o
 -10  -3  15      230.85      132.16     56.26 o
  -9  -3  15     1235.43     1159.52    112.25 o
  -8  -3  15     1008.53      904.11     91.86 o
  -7  -3  15     2815.39     3019.56    142.06 o
  -6  -3  15      378.25      436.97     40.75 o
  -5  -3  15      151.15       58.46     38.07 o
  -4  -3  15      415.21      364.37     39.11 o
  -3  -3  15     5198.05     5606.66    151.57 o
  -2  -3  15     5009.40     5579.52    166.99 o
  -1  -3  15      622.78      637.47     84.86 o
   0  -3  15       24.20       27.84     40.56 o
   1  -3  15      948.06      943.90     59.92 o
   2  -3  15     3000.28     3054.45    126.71 o
   3  -3  15     4384.35     4573.23    187.39 o
   4  -3  15     4875.48     5257.97    216.04 o
   5  -3  15      327.76      270.62     47.65 o
   6  -3  15       48.58      -10.93     50.88 o
   7  -3  15      451.56      468.89     53.52 o
 -11  -2  15     1039.38     1062.86    173.92 o
 -10  -2  15      473.60      426.51     58.18 o
  -9  -2  15      268.98      234.65     45.24 o
  -8  -2  15      269.61      309.20     46.03 o
  -7  -2  15     2087.75     2094.54    111.29 o
  -6  -2  15       76.73       31.13     29.95 o
  -5  -2  15     8411.63     8933.16    260.24 o
  -4  -2  15      265.85      276.22     39.76 o
  -3  -2  15        5.63       21.59     30.00 o
  -2  -2  15      446.35      452.34     33.65 o
  -1  -2  15     4651.74     4624.31    145.82 o
   0  -2  15      982.39      865.85     61.39 o
   1  -2  15     5860.44     5878.93    220.47 o
   2  -2  15     2380.67     2240.28    128.83 o
   3  -2  15      241.55      126.16     57.38 o
   4  -2  15      953.45     1016.04     70.87 o
   5  -2  15     5517.29     5871.80    179.69 o
   6  -2  15      940.40      950.28     85.27 o
   7  -2  15     1503.23     1505.83     74.04 o
 -11  -1  15      486.04      660.64     94.73 o
 -10  -1  15      458.12      376.26     57.11 o
  -9  -1  15      632.25      477.32     51.14 o
  -8  -1  15     1630.97     1552.49     89.76 o
  -7  -1  15      717.31      612.38     54.93 o
  -6  -1  15     3903.99     4028.17    153.75 o
  -5  -1  15      281.28      273.83     37.23 o
  -4  -1  15     4474.45     4608.49    143.14 o
  -3  -1  15      930.87      866.18     48.64 o
  -2  -1  15     5503.75     6084.77    145.77 o
  -1  -1  15      923.62      894.39     58.08 o
   0  -1  15      278.93      278.56     33.40 o
   1  -1  15      509.18      509.11     47.20 o
   2  -1  15     4413.99     4644.10    192.67 o
   3  -1  15      650.78      640.07     37.43 o
   4  -1  15     4188.61     4442.52    149.93 o
   5  -1  15       30.26      -21.66     21.66 o
   6  -1  15       13.41       30.70     26.89 o
   7  -1  15       41.35       72.14     33.17 o
 -11   0  15     2521.11     2716.94    213.44 o
 -10   0  15      308.18      309.41     50.84 o
  -9   0  15        7.71      -25.05     38.26 o
  -8   0  15       29.06       19.01     50.25 o
  -7   0  15      861.76      845.90     61.49 o
  -6   0  15      268.10      270.80     48.98 o
  -5   0  15     6443.97     7197.73    210.78 o
  -4   0  15      199.23      250.37     76.62 o
  -3   0  15      171.15      168.49     24.00 o
  -2   0  15      229.98      244.23     27.77 o
  -1   0  15    10220.54    10570.47    276.70 o
   0   0  15       12.53        8.60     28.89 o
   1   0  15    13495.16    14045.45    353.58 o
   2   0  15        0.21       17.97     23.83 o
   3   0  15       39.29       40.25     27.91 o
   4   0  15        0.44       -8.35     25.94 o
   5   0  15     4991.82     5708.98    165.17 o
   6   0  15        0.65       -4.36     27.44 o
   7   0  15     3060.90     2982.58    149.74 o
 -11   1  15      496.19      497.32     77.01 o
 -10   1  15      479.08      430.43     49.41 o
  -9   1  15      588.73      486.94     62.61 o
  -8   1  15     1638.44     1886.86    121.99 o
  -7   1  15      731.59      743.39     64.84 o
  -6   1  15     3803.78     3912.58    135.31 o
  -5   1  15      311.14      289.23     35.04 o
  -4   1  15     4514.40     4531.73    133.34 o
  -3   1  15      933.69      876.18     40.85 o
  -2   1  15     5527.67     5941.32    175.92 o
  -1   1  15      933.43     1042.18     45.59 o
   0   1  15      263.96      270.45     35.61 o
   1   1  15      496.64      505.36     56.08 o
   2   1  15     4389.20     4731.34    150.16 o
   3   1  15      656.77      671.09     46.52 o
   4   1  15     4178.13     4575.80    159.91 o
   5   1  15       30.44        0.45     28.36 o
   6   1  15       18.92       38.18     29.86 o
   7   1  15       39.33       10.64     36.74 o
 -11   2  15     1049.61     1045.17     95.08 o
 -10   2  15      473.89      419.95     65.56 o
  -9   2  15      342.53      258.42     47.53 o
  -8   2  15      265.18      242.95     43.84 o
  -7   2  15     2065.24     2305.99    140.77 o
  -6   2  15      113.55       90.07     47.32 o
  -5   2  15     8402.75     9248.16    259.44 o
  -4   2  15      252.61      234.16     29.49 o
  -3   2  15       16.51       12.55     19.50 o
  -2   2  15      447.92      466.34     32.64 o
  -1   2  15     4572.15     4686.45    127.77 o
   0   2  15      981.06     1018.66     45.81 o
   1   2  15     5913.25     6163.68    183.43 o
   2   2  15     2410.27     2261.18    100.22 o
   3   2  15      242.44      203.86     34.39 o
   4   2  15      938.45      974.56     78.17 o
   5   2  15     5490.52     5657.32    182.79 o
   6   2  15      947.73      952.37     62.90 o
   7   2  15     1533.47     1543.66    100.11 o
 -11   3  15      154.28      122.82     52.55 o
 -10   3  15      242.75      153.13     45.39 o
  -9   3  15     1191.70     1129.40     87.08 o
  -8   3  15     1002.82      980.90     72.59 o
  -7   3  15     2826.93     2898.64    129.95 o
  -6   3  15      359.96      361.00     55.91 o
  -5   3  15      186.82      166.71     50.74 o
  -4   3  15      375.79      365.04     32.82 o
  -3   3  15     5226.05     5678.54    130.32 o
  -2   3  15     5009.49     5453.77    140.82 o
  -1   3  15      517.16      532.34     45.34 o
   0   3  15       40.86       62.44     26.24 o
   1   3  15      913.13      933.96     57.70 o
   2   3  15     2998.24     3155.92    157.28 o
   3   3  15     4424.66     4565.18    247.21 o
   4   3  15     4857.16     5071.76    186.03 o
   5   3  15      326.82      231.90     48.01 o
   6   3  15       52.01       47.52     51.04 o
   7   3  15      420.01      364.86     69.58 o
 -10   4  15      959.91      781.34    117.58 o
  -9   4  15      369.23      310.38     52.70 o
  -8   4  15      220.35      249.33     44.67 o
  -7   4  15      793.82      601.43     54.84 o
  -6   4  15     2288.09     2369.34     99.21 o
  -5   4  15     1963.47     1921.59    155.28 o
  -4   4  15     3227.15     3268.61    112.20 o
  -3   4  15      713.09      711.46     43.99 o
  -2   4  15      351.69      265.29     32.76 o
  -1   4  15     1199.83     1213.50     53.89 o
   0   4  15     5557.96     5804.62    158.54 o
   1   4  15      672.39      559.34     48.57 o
   2   4  15     2270.13     2220.98     97.53 o
   3   4  15       21.03      -23.72     29.00 o
   4   4  15      688.58      754.32     65.80 o
   5   4  15     2175.37     2104.58    120.78 o
   6   4  15     4488.21     4896.80    230.21 o
   7   4  15      349.28      258.81     56.84 o
 -10   5  15      325.90      258.07     76.71 o
  -9   5  15     1172.13     1223.65    113.14 o
  -8   5  15      320.43      213.47     70.22 o
  -7   5  15     3694.09     3935.12    169.27 o
  -6   5  15      322.12      298.45     71.87 o
  -5   5  15      280.06      283.42     35.18 o
  -4   5  15      794.05      765.73     39.64 o
  -3   5  15     2645.18     2913.86     98.79 o
  -2   5  15     1011.23      905.67     49.10 o
  -1   5  15     3793.93     4054.02    118.05 o
   0   5  15      132.50       65.65     21.90 o
   1   5  15     2909.12     2934.16    121.87 o
   2   5  15      632.31      599.82     85.69 o
   3   5  15     4221.33     4366.76    175.89 o
   4   5  15      783.57      757.11     87.64 o
   5   5  15     1258.30     1126.03     93.50 o
   6   5  15        3.31      -41.83     55.11 o
  -9   6  15      292.86      329.70     67.39 o
  -8   6  15       31.09       83.19     53.55 o
  -7   6  15      429.89      375.35    134.91 o
  -6   6  15     4384.14     4479.84    239.64 o
  -5   6  15       20.46       -1.96     34.85 o
  -4   6  15     2135.26     2297.56     77.04 o
  -3   6  15      479.93      441.42     45.41 o
  -2   6  15       51.32       54.46     23.86 o
  -1   6  15      103.06       97.50     42.58 o
   0   6  15     6142.18     6823.12    237.03 o
   1   6  15       33.52       86.00     41.50 o
   2   6  15     1430.62     1387.68     85.55 o
   3   6  15       35.63      -27.40     37.54 o
   4   6  15     1712.42     1717.99    155.76 o
   5   6  15       71.33       67.24     60.67 o
  -8   7  15       67.31      -50.87     50.87 o
  -7   7  15     2751.61     2965.40    168.04 o
  -6   7  15      173.18       72.75     50.50 o
  -5   7  15       18.40       10.29     23.28 o
  -4   7  15       90.50       88.32     27.19 o
  -3   7  15     5258.81     5730.90    173.29 o
  -2   7  15      486.02      439.20     36.91 o
  -1   7  15     2408.65     2523.31     85.23 o
   0   7  15      214.78      190.56     46.46 o
   1   7  15      464.77      462.85     55.89 o
   2   7  15       36.53      -23.41     41.02 o
   3   7  15     5221.69     5364.73    232.87 o
   4   7  15      366.53      336.89     77.15 o
   5   7  15     1254.72     1139.77    150.78 o
  -7   8  15      720.90      590.38     81.17 o
  -6   8  15     2110.96     2203.84    311.22 o
  -5   8  15     1262.15     1092.64     71.15 o
  -4   8  15     1616.53     1592.95     65.68 o
  -3   8  15      147.13      109.57     35.07 o
  -2   8  15      116.56      113.33     30.31 o
  -1   8  15      742.84      707.02     53.86 o
   0   8  15     4289.66     4783.44    215.60 o
   1   8  15      187.38       67.54     67.54 o
   2   8  15     1453.94     1269.02    111.84 o
   3   8  15       97.96       56.77     43.32 o
   4   8  15     1145.96     1098.76    131.69 o
  -6   9  15      340.38      316.27     71.70 o
  -5   9  15      101.70      121.86     45.84 o
  -4   9  15      803.07      664.32     89.91 o
  -3   9  15     1621.67     1511.40     80.82 o
  -2   9  15     1686.41     1777.81    125.73 o
  -1   9  15     1954.96     1746.59    110.54 o
   0   9  15       67.36       68.22     44.19 o
   1   9  15      666.29      644.20     64.08 o
   2   9  15      665.77      647.06     72.35 o
  -3  10  15      437.02      393.35     57.84 o
  -2  10  15      159.97       62.99     66.70 o
  -1  10  15     1471.13     1422.71     94.61 o
   0  10  15     2200.66     2006.97    132.26 o
  -4  -9  16     1496.43     1253.63    361.80 o
  -3  -9  16     1257.40      914.35    205.65 o
  -2  -9  16     1065.58      851.72    336.99 o
  -1  -9  16      309.29       89.95     80.64 o
   0  -9  16       21.31      108.08    108.08 o
  -6  -8  16      757.41      650.55     59.84 o
  -5  -8  16     2936.61     2919.48    230.03 o
  -4  -8  16      318.69      206.13     64.89 o
  -3  -8  16      105.78      123.82     59.17 o
  -2  -8  16      722.92      749.61     81.35 o
  -1  -8  16     3918.89     4371.19    319.21 o
   0  -8  16      637.04      588.80     69.66 o
   1  -8  16     2863.83     2949.03    222.83 o
   2  -8  16        1.84        1.49     36.21 o
  -8  -7  16     2190.79     2090.25    155.82 o
  -7  -7  16      281.09      333.77     71.34 o
  -6  -7  16       11.28        6.18     38.29 o
  -5  -7  16      131.29      179.92     38.59 o
  -4  -7  16     3473.10     3846.44    172.26 o
  -3  -7  16      124.67      140.99     48.09 o
  -2  -7  16     2127.15     2155.77    166.05 o
  -1  -7  16      334.97      334.01     73.00 o
   0  -7  16      150.36      167.96     47.47 o
   1  -7  16       24.77       -8.35     55.83 o
   2  -7  16     5010.47     5135.34    320.88 o
   3  -7  16       92.38       94.72     50.10 o
   4  -7  16     2962.93     2734.80    231.41 o
  -8  -6  16      330.28      309.91     73.96 o
  -7  -6  16     2219.09     2168.25    128.16 o
  -6  -6  16        9.86       -0.77     47.78 o
  -5  -6  16     2531.15     2601.48    147.62 o
  -4  -6  16      137.44      131.56     37.65 o
  -3  -6  16       32.56      113.16    117.14 o
  -2  -6  16      128.16      205.65     50.82 o
  -1  -6  16     6559.83     7242.92    354.76 o
   0  -6  16        2.08      -39.36     39.36 o
   1  -6  16     2569.61     2630.06    187.76 o
   2  -6  16       19.23       19.57     47.47 o
   3  -6  16      514.40      513.65     89.47 o
   4  -6  16       25.44        8.35     75.39 o
  -9  -5  16      159.14      133.61     73.96 o
  -8  -5  16     1786.35     1613.36    111.64 o
  -7  -5  16      648.04      470.37     84.09 o
  -6  -5  16       51.65       -0.93     42.90 o
  -5  -5  16      212.33      195.57     56.91 o
  -4  -5  16     3276.06     3285.14    121.72 o
  -3  -5  16      440.71      397.15     38.58 o
  -2  -5  16     4826.62     4811.34    208.52 o
  -1  -5  16      221.24      212.50     58.09 o
   0  -5  16     1682.56     1564.70     79.33 o
   1  -5  16      691.54      594.34     78.13 o
   2  -5  16     5430.99     5118.38    316.11 o
   3  -5  16      661.73      610.92     73.60 o
   4  -5  16     4463.39     4147.17    188.19 o
   5  -5  16       10.26        2.86     55.83 o
 -10  -4  16      308.88      227.36     79.69 o
  -9  -4  16       69.94       38.22     56.96 o
  -8  -4  16      387.52      346.43     53.00 o
  -7  -4  16     1631.47     1703.82    125.83 o
  -6  -4  16     1267.17     1109.83     76.97 o
  -5  -4  16     2501.62     2453.49    110.82 o
  -4  -4  16       78.00      119.79     32.89 o
  -3  -4  16       14.45      -19.84     27.67 o
  -2  -4  16      282.23      331.95     39.34 o
  -1  -4  16     5336.87     5383.97    246.33 o
   0  -4  16     2779.04     3042.95    191.34 o
   1  -4  16     2270.09     2299.47    120.50 o
   2  -4  16       23.56        5.97     54.75 o
   3  -4  16      433.44      204.70     92.57 o
   4  -4  16      930.82      893.75     73.71 o
   5  -4  16     3128.63     3144.87    203.27 o
   6  -4  16      351.98      414.88     95.43 o
 -10  -3  16      928.62      718.42     89.65 o
  -9  -3  16     1264.62     1083.62    101.27 o
  -8  -3  16     1199.48     1140.29    218.78 o
  -7  -3  16     1032.30      856.01     84.70 o
  -6  -3  16      213.74      262.45     43.16 o
  -5  -3  16     1011.04      986.44     59.70 o
  -4  -3  16     4191.38     4413.03    138.67 o
  -3  -3  16     1956.64     2041.00     79.84 o
  -2  -3  16      724.17      747.79     51.25 o
  -1  -3  16      985.16      887.99     57.98 o
   0  -3  16      484.76      530.53    103.30 o
   1  -3  16     3168.13     3202.95    144.71 o
   2  -3  16     3618.99     3780.13    169.19 o
   3  -3  16     3879.25     4158.47    191.71 o
   4  -3  16     1604.79     1650.22    106.45 o
   5  -3  16       13.38       38.17     35.70 o
   6  -3  16      318.81      282.45     52.33 o
 -10  -2  16      732.53      564.09     96.09 o
  -9  -2  16      337.20      278.02     48.23 o
  -8  -2  16      629.91      590.62     59.63 o
  -7  -2  16      113.74       91.07     76.58 o
  -6  -2  16     2919.24     3352.19    135.12 o
  -5  -2  16      851.01      859.76     60.02 o
  -4  -2  16     1100.20     1065.56     65.00 o
  -3  -2  16      158.50      135.44     28.95 o
  -2  -2  16     2737.26     2813.65    111.31 o
  -1  -2  16     2190.73     2142.47     92.35 o
   0  -2  16     4255.74     4410.55    178.90 o
   1  -2  16     1297.32     1223.28     91.85 o
   2  -2  16      271.01      121.20     84.46 o
   3  -2  16      139.05      156.45     60.00 o
   4  -2  16     3882.06     3912.41    177.11 o
   5  -2  16     1432.65     1475.64    109.86 o
   6  -2  16     1633.70     1682.60    131.89 o
 -10  -1  16      353.22      280.06     56.30 o
  -9  -1  16     4537.57     4686.20    239.17 o
  -8  -1  16      764.12      717.46     67.59 o
  -7  -1  16     1848.20     1900.65    103.98 o
  -6  -1  16      808.35      731.42     60.24 o
  -5  -1  16      683.07      662.48     48.69 o
  -4  -1  16      139.27      137.43     40.88 o
  -3  -1  16     5732.99     6223.84    166.67 o
  -2  -1  16      567.53      572.51     52.25 o
  -1  -1  16      925.00      776.08     54.75 o
   0  -1  16       62.62       61.03     60.71 o
   1  -1  16     1570.43     1562.54    113.21 o
   2  -1  16      744.71      664.51     67.33 o
   3  -1  16     4396.02     4517.46    146.33 o
   4  -1  16        3.00      -10.53     18.38 o
   5  -1  16       32.69       38.79     36.52 o
   6  -1  16      104.55      136.89     33.28 o
 -10   0  16      468.50      463.52     64.68 o
  -9   0  16     1129.44     1034.51    124.54 o
  -8   0  16      847.12      797.91     73.08 o
  -7   0  16      125.15      144.09     36.53 o
  -6   0  16     3045.87     3338.50    131.64 o
  -5   0  16        6.10       12.97     32.92 o
  -4   0  16      508.67      425.79     38.21 o
  -3   0  16      442.37      401.29     37.91 o
  -2   0  16     3957.40     3614.92    127.43 o
  -1   0  16        1.50       24.98     89.22 o
   0   0  16    10636.15    10983.33    306.08 o
   1   0  16       39.42       84.18     31.28 o
   2   0  16      130.36       52.76     22.23 o
   3   0  16        7.63       38.27     34.50 o
   4   0  16     5136.43     5754.56    231.54 o
   5   0  16        0.10      -25.18     37.76 o
   6   0  16     2910.94     3168.61    153.10 o
 -10   1  16      329.05      188.64     59.85 o
  -9   1  16     4528.84     4733.51    234.06 o
  -8   1  16      795.88      750.70     82.64 o
  -7   1  16     1834.11     1808.72     91.18 o
  -6   1  16      727.30      733.24     60.90 o
  -5   1  16      698.41      653.46     47.19 o
  -4   1  16      142.52      119.78     32.76 o
  -3   1  16     5618.02     6101.16    160.35 o
  -2   1  16      540.48      627.04     50.18 o
  -1   1  16      947.14      942.72     54.08 o
   0   1  16       81.36      120.59     22.63 o
   1   1  16     1604.09     1743.24     76.68 o
   2   1  16      757.41      820.07     66.66 o
   3   1  16     4397.36     4786.19    210.06 o
   4   1  16        3.80       30.64     32.07 o
   5   1  16       34.89      -12.79     33.21 o
   6   1  16      101.50      140.72     35.16 o
 -10   2  16      745.61      750.53     72.68 o
  -9   2  16      343.39      288.10     53.12 o
  -8   2  16      634.32      564.37     54.95 o
  -7   2  16      162.72      166.65     46.85 o
  -6   2  16     2937.14     3142.35    131.15 o
  -5   2  16      841.21      896.96     59.52 o
  -4   2  16     1153.30     1134.64     60.26 o
  -3   2  16      156.78      140.83     43.97 o
  -2   2  16     2791.34     3025.24    116.38 o
  -1   2  16     2165.76     2195.89     75.21 o
   0   2  16     4280.60     4507.33    133.24 o
   1   2  16     1312.41     1299.77    131.70 o
   2   2  16      275.57      206.49     34.12 o
   3   2  16      147.42      135.31     32.25 o
   4   2  16     3881.38     3940.07    159.48 o
   5   2  16     1414.53     1466.77     90.80 o
   6   2  16     1629.50     1744.13    126.74 o
 -10   3  16      919.55      779.01     82.26 o
  -9   3  16     1230.56     1143.73     92.90 o
  -8   3  16     1186.82     1059.99     80.99 o
  -7   3  16     1016.79      890.27     62.32 o
  -6   3  16      211.56      240.46     37.21 o
  -5   3  16     1029.72      903.47     61.91 o
  -4   3  16     4165.49     4172.33    145.71 o
  -3   3  16     1928.32     2034.84     71.05 o
  -2   3  16      797.00      721.50     43.54 o
  -1   3  16      987.03      974.20     48.97 o
   0   3  16      503.43      419.60     42.58 o
   1   3  16     3206.19     3127.92    136.36 o
   2   3  16     3579.16     3866.55    149.90 o
   3   3  16     3858.55     4198.91    171.70 o
   4   3  16     1631.82     1684.79    140.23 o
   5   3  16       15.75      -36.77     36.77 o
   6   3  16      316.98      383.15     63.86 o
 -10   4  16      306.38      166.85     50.71 o
  -9   4  16       71.92      128.93     50.78 o
  -8   4  16      369.64      338.61     54.24 o
  -7   4  16     1649.01     1688.41    145.48 o
  -6   4  16     1301.49     1226.65     68.22 o
  -5   4  16     2445.94     2640.65    110.41 o
  -4   4  16       91.79       74.92     27.96 o
  -3   4  16       24.48        6.32     27.72 o
  -2   4  16      232.50      215.79     32.38 o
  -1   4  16     5362.74     5505.35    155.46 o
   0   4  16     2832.35     2853.10     99.47 o
   1   4  16     2285.64     2557.95    117.61 o
   2   4  16       34.83       57.61     36.75 o
   3   4  16      441.42      627.66     56.71 o
   4   4  16      894.29      792.36     67.17 o
   5   4  16     3145.75     3213.58    189.13 o
   6   4  16      324.13      302.00     62.22 o
  -9   5  16      153.02       79.24     48.51 o
  -8   5  16     1812.41     1816.50    110.78 o
  -7   5  16      612.07      569.98     58.19 o
  -6   5  16       59.02       52.18     30.90 o
  -5   5  16      222.75      195.90     32.72 o
  -4   5  16     3262.96     3497.58     98.65 o
  -3   5  16      458.62      481.73     42.13 o
  -2   5  16     4823.36     5050.52    153.17 o
  -1   5  16      229.78      193.55     30.61 o
   0   5  16     1657.68     1519.20    103.62 o
   1   5  16      705.02      632.62     74.70 o
   2   5  16     5426.03     6060.14    234.74 o
   3   5  16      655.47      675.23     64.50 o
   4   5  16     4469.75     4624.21    210.80 o
   5   5  16       10.71      100.99     66.44 o
  -8   6  16      304.86      227.45     46.75 o
  -7   6  16     2285.06     2020.32    118.55 o
  -6   6  16       13.53        2.61     25.39 o
  -5   6  16     2499.47     2505.08    119.49 o
  -4   6  16      152.59      146.57     20.45 o
  -3   6  16       29.71        9.75     27.79 o
  -2   6  16      134.65      125.84     27.02 o
  -1   6  16     6635.69     6934.11    193.21 o
   0   6  16        4.31       42.47     43.02 o
   1   6  16     2564.92     2544.23    130.30 o
   2   6  16       17.67      -16.76     45.17 o
   3   6  16      498.40      445.68     83.51 o
   4   6  16       20.79       20.24     68.29 o
  -8   7  16     2190.12     2133.02    158.45 o
  -7   7  16      301.17      278.76     49.24 o
  -6   7  16       11.87       11.69     59.38 o
  -5   7  16      141.94      146.27     46.85 o
  -4   7  16     3468.83     3671.62    147.46 o
  -3   7  16      132.11       82.04     34.02 o
  -2   7  16     2062.22     1946.84     87.37 o
  -1   7  16      361.99      310.68     36.34 o
   0   7  16      144.60      109.84     43.35 o
   1   7  16       27.91       -8.42     65.02 o
   2   7  16     4968.46     5536.50    242.19 o
   3   7  16       95.17       16.04     60.10 o
   4   7  16     2987.88     3212.23    207.72 o
  -6   8  16      738.58      495.92     67.24 o
  -5   8  16     2939.27     2926.46    188.16 o
  -4   8  16      317.00      279.40     59.05 o
  -3   8  16      106.39      117.18     52.48 o
  -2   8  16      705.68      714.50     52.20 o
  -1   8  16     3950.96     4026.72    156.27 o
   0   8  16      623.22      479.40     71.78 o
   1   8  16     2831.07     2823.59    155.94 o
   2   8  16        0.82      -40.68    116.54 o
  -4   9  16     1488.83     1452.97    121.31 o
  -3   9  16     1278.03     1184.81     97.37 o
  -2   9  16     1101.39     1005.21     83.82 o
  -1   9  16      316.27      291.08     68.66 o
   0   9  16       22.16       79.00     48.60 o
  -5  -8  17      361.09      351.19     79.21 o
  -4  -8  17       23.11       67.75     45.09 o
  -3  -8  17      376.30      298.69     73.24 o
  -2  -8  17     3110.41     3286.86    264.10 o
  -1  -8  17      208.59      249.31     53.21 o
   0  -8  17     3097.81     3078.10    237.62 o
   1  -8  17      129.42       97.58     50.10 o
  -6  -7  17      246.67      199.99     60.87 o
  -5  -7  17     2049.38     2049.42    316.23 o
  -4  -7  17       71.07       56.54     65.13 o
  -3  -7  17     1783.02     2070.84    197.54 o
  -2  -7  17      197.24      168.91     67.52 o
  -1  -7  17       17.92       64.65     87.08 o
   0  -7  17      126.48      235.24     72.76 o
   1  -7  17     5038.75     5201.43    318.97 o
   2  -7  17      154.39      284.62     86.60 o
  -8  -6  17     1406.42     1970.39    190.39 o
  -7  -6  17       15.97       38.17     45.39 o
  -6  -6  17     2464.70     1989.00    200.65 o
  -5  -6  17      366.95      374.37     76.60 o
  -4  -6  17      103.63      158.30     65.26 o
  -3  -6  17      301.96      403.88     67.99 o
  -2  -6  17     4634.63     5217.41    363.83 o
  -1  -6  17        8.09      -33.88     42.22 o
   0  -6  17     3506.91     3386.34    255.52 o
   1  -6  17      196.17      114.99     53.21 o
   2  -6  17       59.36       53.21     55.83 o
   3  -6  17       59.06       55.83     50.33 o
  -8  -5  17      448.48      328.75     66.86 o
  -7  -5  17      104.92       42.22     98.77 o
  -6  -5  17      336.88      436.06     72.78 o
  -5  -5  17     2394.98     2440.34    188.71 o
  -4  -5  17      292.12      243.69     39.79 o
  -3  -5  17     4167.45     4265.24    222.40 o
  -2  -5  17      308.83      247.08     35.61 o
  -1  -5  17      158.64      179.83     44.42 o
   0  -5  17      645.68      676.70     63.01 o
   1  -5  17     7836.17     7716.38    631.87 o
   2  -5  17      385.17      285.19     73.12 o
   3  -5  17     4192.50     4310.09    222.23 o
   4  -5  17       97.94      173.44     72.76 o
  -9  -4  17      159.58      148.09     75.98 o
  -8  -4  17      667.58      613.85    123.82 o
  -7  -4  17      814.57      779.55     82.90 o
  -6  -4  17     1719.89     1518.93    111.55 o
  -5  -4  17      502.29      369.57     61.64 o
  -4  -4  17      235.50      215.97     36.12 o
  -3  -4  17       77.04      116.79     38.35 o
  -2  -4  17     4285.37     4690.48    170.76 o
  -1  -4  17     2098.38     2141.07    151.98 o
   0  -4  17     2103.56     2251.29    124.98 o
   1  -4  17      133.12      116.47     38.85 o
   2  -4  17       14.74      -10.15     63.22 o
   3  -4  17      473.40      395.15     46.47 o
   4  -4  17     1895.36     1763.94    168.91 o
   5  -4  17      529.41      370.03     89.71 o
  -9  -3  17      835.67      960.64    179.89 o
  -8  -3  17     1019.77      908.37     78.30 o
  -7  -3  17      198.63      281.14     56.26 o
  -6  -3  17      344.57      302.23     42.75 o
  -5  -3  17     1806.83     1787.46     92.87 o
  -4  -3  17     2527.06     2622.42    101.64 o
  -3  -3  17     2796.17     3019.95    111.59 o
  -2  -3  17      399.99      284.81     69.94 o
  -1  -3  17       27.85       32.65     42.22 o
   0  -3  17     1390.63     1472.63    109.15 o
   1  -3  17     3228.49     3164.04    148.62 o
   2  -3  17     3700.74     3726.55    181.38 o
   3  -3  17     2308.26     2402.03    135.52 o
   4  -3  17      274.03      277.45     65.49 o
   5  -3  17      184.87       86.26     49.46 o
 -10  -2  17      342.23      266.32     87.80 o
  -9  -2  17      107.11      125.62     54.22 o
  -8  -2  17      347.56      261.22     49.90 o
  -7  -2  17     1671.42     1624.25    107.18 o
  -6  -2  17      943.43      855.85     66.64 o
  -5  -2  17     2111.12     1954.86     99.67 o
  -4  -2  17      552.91      452.64     44.60 o
  -3  -2  17      881.78      803.61     47.36 o
  -2  -2  17     2034.91     1916.90    132.50 o
  -1  -2  17     3594.15     3954.13    154.55 o
   0  -2  17     2478.20     2686.96    138.58 o
   1  -2  17      359.47      316.74     74.56 o
   2  -2  17      197.07      130.69     37.46 o
   3  -2  17     1670.69     1789.83    234.76 o
   4  -2  17      882.14      765.51    202.43 o
   5  -2  17     2710.74     2765.06    175.31 o
 -10  -1  17     2241.30     2285.00    153.37 o
  -9  -1  17      105.96      -26.02     58.92 o
  -8  -1  17     1095.88      967.79     79.29 o
  -7  -1  17      237.70      182.26     50.62 o
  -6  -1  17      532.26      470.28     47.82 o
  -5  -1  17      131.25      137.61     32.52 o
  -4  -1  17     4515.29     4768.13    150.12 o
  -3  -1  17      127.87      225.68     31.44 o
  -2  -1  17     2719.72     2618.98    115.69 o
  -1  -1  17      415.19      439.43     51.22 o
   0  -1  17     2088.22     2213.00    169.87 o
   1  -1  17      547.35      585.97     64.18 o
   2  -1  17     3904.07     3967.48    197.68 o
   3  -1  17       62.42       36.49     47.24 o
   4  -1  17       39.92       32.70     18.07 o
   5  -1  17       80.26       54.32     36.96 o
   6  -1  17     2726.03     2513.16    221.64 o
 -10   0  17      371.58      371.81     73.36 o
  -9   0  17      217.01      190.86     57.55 o
  -8   0  17      121.72      137.19     43.08 o
  -7   0  17     3001.82     3178.59    147.65 o
  -6   0  17      373.74      409.92     51.93 o
  -5   0  17     1864.09     1750.58     85.45 o
  -4   0  17      329.16      374.28     35.81 o
  -3   0  17     1232.70     1234.56     56.74 o
  -2   0  17      107.53      127.28     42.08 o
  -1   0  17     7901.90     8172.40    404.54 o
   0   0  17       14.18       91.05     39.26 o
   1   0  17      212.37      216.80     47.57 o
   2   0  17       60.42       48.04     23.72 o
   3   0  17     1933.33     2044.55     93.11 o
[truncated: 24,258 more chars]
